# Supplementary material for: A site-specific map of the human plasma glycome and its age and gender-associated alterations
Source: Sci Rep. 2020 Oct 15;10:17505. doi: 10.1038/s41598-020-73588-x (PMC7567094; doi:10.1038/s41598-020-73588-x)
Supplement: Supplementary file 3 — Supplementary Dataset. [file 41598_2020_73588_MOESM3_ESM.xlsx]

## Sheet: Supplementary Dataset 1
Data File S1. Pearson product-moment correlation coefficients (PPMCCs) for all monitored analyte pairs.
Analyte 1	Analyte 2	Pearsons correlation	P value	Adjusted P Value
Apo_C3_74_2230A.log	Apo_C3_74_2211.log	0.986721	8.49e-77	1.4e-72
A2HSG_O_346_2200.log	A2HSG_O_346_1101.log	0.984017	5.32e-73	8.77e-69
A2HSG.mg.ml..log	IgM.mg.ml..log	0.983486	2.48e-72	4.09e-68
A2HSG_156_5421.log	A2HSG_156_5402.log	0.98321	5.42e-72	8.92e-68
A2HSG_176_5402.log	A2HSG_156_5402.log	0.97445	2.03e-63	3.35e-59
A2HSG_176_5402.log	A2HSG_156_5421.log	0.971835	1.96e-61	3.22e-57
pep.IgA12.log	IgA.mg.ml..log	0.958999	8.11e-54	1.34e-49
AGP1_93_6503.log	AGP1_33_5402.log	0.928034	1.59e-42	2.61e-38
AGP1_93_7613.log	AGP1_33_6512.log	0.922516	4.65e-41	7.66e-37
IgG1_5411	IgG1_5410	0.907731	1.31e-37	2.16e-33
A2HSG_156_6513.log	IgM_46_5502.log	0.905713	3.49e-37	5.75e-33
A2HSG_176_5431.log	A2HSG_156_5402.log	0.903467	1.01e-36	1.67e-32
IgG1_4500	IgG1_4410	0.903396	1.05e-36	1.72e-32
AGP12_72_MC_6503.log	AGP1_33_5402.log	0.903308	1.09e-36	1.8e-32
A2HSG_176_7600.log	A2HSG_176_5402.log	0.900322	4.31e-36	7.1e-32
IgA2_205_5510.log	IgA2_205_4510.log	0.899373	6.61e-36	1.09e-31
A2HSG_176_5431.log	A2HSG_156_5421.log	0.898812	8.49e-36	1.4e-31
A2HSG_156_6503.log	A2HSG_156_5421.log	0.897758	1.35e-35	2.23e-31
A2HSG_176_5431.log	A2HSG_176_5412.log	0.897644	1.42e-35	2.34e-31
A2HSG_O_346_1101.log	A2HSG_156_5402.log	0.897194	1.73e-35	2.86e-31
A2HSG_O_346_1101.log	A2HSG_176_5402.log	0.894824	4.84e-35	7.97e-31
A2HSG_176_7600.log	A2HSG_156_5402.log	0.894543	5.45e-35	8.98e-31
A2HSG_176_7600.log	A2HSG_156_5421.log	0.89245	1.32e-34	2.17e-30
A2HSG_156_6503.log	A2HSG_156_5402.log	0.892175	1.48e-34	2.44e-30
AGP12_72_MC_7613.log	AGP1_33_6512.log	0.889417	4.6e-34	7.57e-30
A2HSG_176_5402.log	IgM_46_5412.log	0.889045	5.34e-34	8.8e-30
AGP12_56_6503.log	AGP12_56_6502.log	0.886801	1.31e-33	2.16e-29
A2HSG_156_5402.log	IgM_46_5412.log	0.886451	1.5e-33	2.48e-29
A2HSG_176_5402.log	A2HSG_156_6503.log	0.885919	1.85e-33	3.06e-29
A2HSG_O_346_2200.log	A2HSG_156_5402.log	0.885834	1.92e-33	3.16e-29
A2HSG_O_346_1101.log	IgM_46_5412.log	0.885296	2.37e-33	3.9e-29
A2HSG_156_5421.log	IgM_46_5412.log	0.883679	4.43e-33	7.29e-29
AGP12_72_MC_7613.log	AGP12_72_MC_6513.log	0.880236	1.63e-32	2.68e-28
A2HSG_O_346_1101.log	A2HSG_156_5421.log	0.879615	2.05e-32	3.38e-28
AGP12_72_MC_7613.log	AGP1_93_7613.log	0.879393	2.23e-32	3.67e-28
A2HSG_O_346_2200.log	A2HSG_176_5402.log	0.878611	2.97e-32	4.89e-28
A2HSG_176_5431.log	A2HSG_176_5402.log	0.878233	3.41e-32	5.62e-28
A2HSG_O_346_2200.log	IgM_46_5412.log	0.875041	1.08e-31	1.78e-27
AGP1_33_6512.log	AGP1_103_6513.log	0.873877	1.63e-31	2.68e-27
A2HSG_176_5431.log	IgM_46_5412.log	0.873682	1.75e-31	2.87e-27
AGP1_93_7613.log	AGP1_103_6513.log	0.871566	3.65e-31	6.01e-27
IgM_46_5502.log	IgM_46_5412.log	0.867009	1.71e-30	2.82e-26
A2HSG_176_5412.log	A2HSG_156_5421.log	0.862505	7.46e-30	1.23e-25
AGP1_93_7603.log	AGP1_33_6502.log	0.862223	8.17e-30	1.35e-25
A2HSG_O_346_2200.log	A2HSG_156_5421.log	0.861961	8.88e-30	1.46e-25
A2HSG_176_7600.log	A2HSG_156_6503.log	0.861938	8.95e-30	1.47e-25
AGP12_72_MC_6513.log	AGP1_93_6513	0.861104	1.17e-29	1.92e-25
AGP12_72_MC_7602.log	AGP1_33_6501.log	0.860585	1.38e-29	2.27e-25
A2HSG_176_5412.log	A2HSG_156_5402.log	0.85837	2.76e-29	4.54e-25
AGP12_72_MC_6503.log	AGP1_93_6503.log	0.854397	9.31e-29	1.53e-24
A2HSG_156_6513.log	IgM_46_5412.log	0.853848	1.1e-28	1.81e-24
A2HSG_O_346_2200.log	A2HSG_176_7600.log	0.848973	4.63e-28	7.63e-24
A2HSG_176_5412.log	A2HSG_176_5402.log	0.847216	7.68e-28	1.27e-23
A2HSG_176_7600.log	IgM_46_5412.log	0.84684	8.55e-28	1.41e-23
A2HSG_176_7600.log	A2HSG_176_5431.log	0.846165	1.04e-27	1.71e-23
A2HSG_O_346_1101.log	A2HSG_176_7600.log	0.843629	2.12e-27	3.49e-23
AGP12_56_6503.log	AGP1_103_7602.log	0.842191	3.16e-27	5.2e-23
A2HSG_O_346_1101.log	A2HSG_156_6503.log	0.840416	5.14e-27	8.47e-23
AGP1_33_6502.log	AGP1_33_6501.log	0.840106	5.6e-27	9.22e-23
AGP12_72_MC_6513.log	AGP1_103_6513.log	0.835068	2.16e-26	3.55e-22
AGP12_72_MC_7613.log	AGP1_103_6513.log	0.834507	2.5e-26	4.12e-22
AGP1_93_7604.log	AGP1_33_6503.log	0.83067	6.75e-26	1.11e-21
A1AT_271_5402	TF_432_5402	0.830328	7.37e-26	1.21e-21
A2HSG_176_5431.log	A2HSG_156_6503.log	0.829873	8.27e-26	1.36e-21
A2HSG_O_346_1101.log	A2HSG_176_5431.log	0.828505	1.17e-25	1.93e-21
HP_241_7604.log	HP_184_5411.log	0.827996	1.33e-25	2.19e-21
AGP12_72_MC_7613.log	AGP12_56_6513.log	0.827955	1.34e-25	2.21e-21
A2HSG_O_346_2200.log	A2HSG_156_6503.log	0.826986	1.71e-25	2.82e-21
AGP1_93_6513	AGP1_103_6513.log	0.826913	1.74e-25	2.87e-21
IgG1_5400.log	IgG1_4400.log	0.825748	2.33e-25	3.84e-21
AGP12_72_MC_7614.log	AGP12_72_MC_7602.log	0.824909	2.87e-25	4.72e-21
A2HSG_156_6503.log	IgM_46_5412.log	0.824661	3.05e-25	5.02e-21
IgA2_205_5511.log	IgA2_205_5510.log	0.822404	5.29e-25	8.71e-21
A2HSG_O_346_1101.log	A2HSG_176_5412.log	0.820479	8.41e-25	1.39e-20
A2HSG_O_346_2200.log	A2HSG_176_5431.log	0.819641	1.03e-24	1.69e-20
A2HSG_O_346_2200.log	A2HSG_156_5401	0.818532	1.34e-24	2.2e-20
IgG2_5411.log	IgG2_4411	0.817838	1.58e-24	2.6e-20
AGP12_72_MC_6513.log	AGP1_33_6512.log	0.816285	2.27e-24	3.74e-20
IgG2_5411.log	IgG1_5411	0.815308	2.85e-24	4.69e-20
A2HSG_176_5412.log	IgM_46_5412.log	0.815051	3.02e-24	4.98e-20
IgG2_4411	IgG2_4410	0.814753	3.24e-24	5.34e-20
A2HSG_O_346_1101.log	IgM_46_5502.log	0.812794	5.09e-24	8.38e-20
AGP1_93_7603.log	AGP1_33_6501.log	0.811341	7.08e-24	1.17e-19
A2HSG_O_346_1101.log	A2HSG_156_5401	0.810996	7.66e-24	1.26e-19
pep.N439.UnGly.log	A2HSG.mg.ml..log	0.810655	8.27e-24	1.36e-19
A2HSG_176_5402.log	IgM_46_5502.log	0.81058	8.41e-24	1.39e-19
AGP12_72_MC_7603.log	AGP1_33_6502.log	0.810029	9.52e-24	1.57e-19
AGP1_93_6513	AGP1_33_6512.log	0.809847	9.92e-24	1.63e-19
IgM_46_5412.log	IgM_46_4311.log	0.80941	1.09e-23	1.8e-19
A2HSG_O_346_2200.log	A2HSG_176_5412.log	0.807389	1.72e-23	2.83e-19
A2HSG_156_5421.log	IgM_46_5502.log	0.807248	1.77e-23	2.92e-19
A2HSG_176_5431.log	IgM_46_5502.log	0.806695	2e-23	3.3e-19
pep.N439.UnGly.log	IgM.mg.ml..log	0.80437	3.33e-23	5.49e-19
A2HSG_176_5412.log	A2HSG_156_6503.log	0.804	3.61e-23	5.95e-19
IgA12_144_5500.log	IgA12_144_4500.log	0.803122	4.37e-23	7.19e-19
AGP1_93_7613.log	AGP1_93_6513	0.799163	1.02e-22	1.68e-18
IgG2_3510.log	IgG1_3510	0.798707	1.12e-22	1.85e-18
A2HSG_156_5421.log	IgM_46_4311.log	0.798015	1.3e-22	2.14e-18
A2HSG_156_5402.log	IgM_46_5502.log	0.797802	1.36e-22	2.23e-18
A2HSG_176_5431.log	A2HSG_156_6513.log	0.797129	1.56e-22	2.57e-18
A2HSG_176_5402.log	A2HSG_156_6513.log	0.795691	2.11e-22	3.47e-18
AGP1_93_8704.log	AGP1_33_5402.log	0.794639	2.62e-22	4.31e-18
A2HSG_156_5402.log	IgM_46_4311.log	0.794314	2.8e-22	4.61e-18
IgG2_5411.log	IgG1_5410	0.794229	2.85e-22	4.69e-18
A2HSG_O_346_2200.log	IgM_46_5502.log	0.794144	2.9e-22	4.77e-18
AGP12_72_MC_6513.log	AGP12_56_6513.log	0.792531	4.03e-22	6.64e-18
AGP12_56_6502.log	AGP1_103_7602.log	0.790512	6.06e-22	9.99e-18
HP_241_5401.log	HP_184_5411.log	0.788413	9.23e-22	1.52e-17
AGP12_72_MC_7613.log	AGP1_93_6513	0.78755	1.1e-21	1.81e-17
A2HSG_156_6513.log	A2HSG_156_6503.log	0.786916	1.24e-21	2.05e-17
AGP1_93_8704.log	AGP1_93_6503.log	0.786071	1.47e-21	2.42e-17
AGP1_103_7614.log	A2HSG.mg.ml..log	0.786012	1.49e-21	2.45e-17
A2HSG_O_346_2200.log	A2HSG_156_6513.log	0.785742	1.57e-21	2.58e-17
A2HSG_O_346_1101.log	A2HSG_156_6513.log	0.785609	1.61e-21	2.65e-17
A2HSG_156_6513.log	A2HSG_156_5421.log	0.784423	2.03e-21	3.34e-17
IgG1_5510	IgG1_5411	0.783125	2.61e-21	4.3e-17
AGP12_72_MC_7603.log	AGP1_93_7603.log	0.78204	3.22e-21	5.3e-17
A2HSG_176_5402.log	IgM_46_4311.log	0.78081	4.07e-21	6.71e-17
A2HSG_176_7600.log	IgM_46_5502.log	0.779924	4.82e-21	7.94e-17
A2HSG_176_7600.log	A2HSG_156_6513.log	0.77837	6.48e-21	1.07e-16
AGP1_103_7614.log	IgM.mg.ml..log	0.778079	6.84e-21	1.13e-16
A2HSG_156_6513.log	A2HSG_156_5402.log	0.778042	6.89e-21	1.13e-16
AGP12_72_MC_6503.log	AGP12_56_6502.log	0.777329	7.88e-21	1.3e-16
AGP12_56_6513.log	AGP1_33_6512.log	0.776818	8.67e-21	1.43e-16
AGP12_72_MC_6503.log	AGP12_56_6503.log	0.775128	1.19e-20	1.96e-16
AGP12_72_MC_6513.log	AGP1_93_7613.log	0.772399	1.97e-20	3.24e-16
A2HSG_176_7600.log	IgM_46_4311.log	0.771731	2.22e-20	3.66e-16
AGP12_72_MC_7614.log	AGP1_33_6501.log	0.770656	2.7e-20	4.45e-16
AGP12_72_MC_7602.log	AGP1_33_6502.log	0.769202	3.51e-20	5.79e-16
IgG2_4400.log	IgG4.Norm.Resp.log	0.768321	4.12e-20	6.78e-16
HP_241_5402.log	HP_207_11915	0.766803	5.4e-20	8.9e-16
A2MG_70_3300.log	A2HSG.mg.ml..log	0.766738	5.46e-20	9e-16
A2HSG_176_5431.log	IgM_46_4311.log	0.765016	7.41e-20	1.22e-15
A2HSG_176_7600.log	A2HSG_176_5412.log	0.761981	1.26e-19	2.08e-15
A2HSG_176_5412.log	A2HSG_156_6513.log	0.760087	1.75e-19	2.88e-15
IgG1_3510	IgG1_3410	0.758298	2.38e-19	3.92e-15
IgG1_5510	IgG1_4510	0.757702	2.63e-19	4.34e-15
IgG2_5411.log	IgG2_4410	0.75749	2.73e-19	4.5e-15
IgG1_5510	IgG1_5410	0.754337	4.65e-19	7.66e-15
A2HSG_156_6503.log	IgM_46_5502.log	0.753966	4.95e-19	8.15e-15
A2HSG_O_346_1101.log	IgM_46_4311.log	0.753296	5.54e-19	9.12e-15
AGP12_72_MC_7603.log	AGP12_72_MC_7602.log	0.752649	6.16e-19	1.02e-14
TF_630_5402.log	TF_630_5401.log	0.751761	7.14e-19	1.18e-14
AGP12_56_6502.log	AGP1_103_9804.log	0.750531	8.75e-19	1.44e-14
IgG2_4510	IgG1_5510	0.749907	9.69e-19	1.6e-14
A2HSG_176_7600.log	A2HSG_156_5401	0.749644	1.01e-18	1.67e-14
IgG2_4500	IgG2_4410	0.747331	1.48e-18	2.43e-14
A2HSG_176_5412.log	IgM_46_5502.log	0.746747	1.62e-18	2.67e-14
A2MG_70_3300.log	IgM.mg.ml..log	0.743334	2.8e-18	4.62e-14
IgG2_5510	IgG2_4510	0.742882	3.01e-18	4.96e-14
IgM_46_5502.log	IgM_46_4311.log	0.742311	3.3e-18	5.43e-14
IgG2_3510.log	IgG2_3410	0.742143	3.39e-18	5.58e-14
AGP12_72_MC_6503.log	AGP1_93_8704.log	0.740007	4.74e-18	7.81e-14
A2HSG_O_346_2200.log	IgM_46_4311.log	0.738656	5.86e-18	9.65e-14
IgG2_4410	IgG1_4410	0.736691	7.94e-18	1.31e-13
IgG34_4510.log	IgG34_3510	0.7363	8.44e-18	1.39e-13
IgG1_4411.log	IgG2.Norm.Resp	0.73616	8.62e-18	1.42e-13
AGP12_56_6513.log	AGP1_93_7613.log	0.735782	9.13e-18	1.5e-13
A1AT_70_5412.log	TF_630_5412	0.733416	1.31e-17	2.16e-13
AGP12_56_6502.log	AGP1_93_6512.log	0.732811	1.44e-17	2.37e-13
AGP12_56_6513.log	AGP1_103_6513.log	0.730348	2.08e-17	3.43e-13
IgG2_3410	IgG1_3410	0.729831	2.25e-17	3.71e-13
IgG2_4510	IgG1_4510	0.729466	2.38e-17	3.92e-13
AGP12_72_MC_7602.log	AGP1_93_7603.log	0.729416	2.4e-17	3.95e-13
IgG2_4410	IgG1_4500	0.728927	2.58e-17	4.25e-13
AGP1_93_6512.log	AGP1_103_7624.log	0.728644	2.69e-17	4.43e-13
IgG34_4410.log	IgG2_4400.log	0.727619	3.13e-17	5.16e-13
AGP1_103_7614.log	HP_207_121015.log	0.726897	3.49e-17	5.74e-13
HP_241_7604.log	HP_241_5401.log	0.72359	5.66e-17	9.32e-13
AGP12_72_MC_7603.log	AGP12_56_6502.log	0.722271	6.86e-17	1.13e-12
IgG2_4411	IgG1_4500	0.719862	9.7e-17	1.6e-12
A2HSG_156_5401	IgM_46_5412.log	0.719049	1.09e-16	1.79e-12
Apo_C3_74_2221.log	Apo_C3_74_2212.log	0.718625	1.16e-16	1.91e-12
AGP12_72_MC_7603.log	AGP1_33_6503.log	0.71723	1.41e-16	2.32e-12
IgM.mg.ml..log	relative.IgM.log	0.716083	1.66e-16	2.73e-12
HP_241_7602.log	HP_184_6501.log	0.715808	1.73e-16	2.84e-12
A2HSG_156_6503.log	IgM_46_4311.log	0.713903	2.25e-16	3.71e-12
A2HSG_156_5402.log	A2HSG_156_5401	0.710995	3.37e-16	5.56e-12
A1AT_271_5402	IgG1_4500	0.710979	3.38e-16	5.57e-12
AGP12_56_6513.log	AGP1_93_6513	0.709694	4.03e-16	6.65e-12
AGP12_72_MC_7603.log	AGP1_93_6512.log	0.708429	4.8e-16	7.9e-12
AGP12_56_6503.log	AGP1_33_5402.log	0.705903	6.76e-16	1.11e-11
A2HSG.mg.ml..log	relative.IgM.log	0.705148	7.48e-16	1.23e-11
A1AT_271_5402	IgA12_144_5502	0.704936	7.7e-16	1.27e-11
Apo_C3_74_2230A.log	Apo_C3_74_2221.log	0.703686	9.11e-16	1.5e-11
A2HSG_176_5402.log	A2HSG_156_5401	0.703039	9.93e-16	1.64e-11
AGP12_56_6503.log	AGP1_103_9804.log	0.702761	1.03e-15	1.7e-11
HP_184_6513.log	HP_184_5412.log	0.702234	1.11e-15	1.82e-11
AGP1_103_9804.log	AGP1_103_7602.log	0.701682	1.19e-15	1.96e-11
TF_432_5402	IgG1_4500	0.701656	1.19e-15	1.97e-11
A2MG_1424_5402	A2MG_1424_5401	0.701042	1.29e-15	2.13e-11
IgG2_4411	IgG1_4410	0.700872	1.32e-15	2.18e-11
IgG2_4500	IgG2_4411	0.70039	1.41e-15	2.32e-11
IgA12_144_4501.log	IgA12_144_4500.log	0.698409	1.83e-15	3.02e-11
HP_241_6502.log	HP_241_6501	0.698178	1.89e-15	3.11e-11
AGP1_93_6513	HP_207_11914	0.697985	1.94e-15	3.19e-11
AGP12_72_MC_7603.log	AGP1_93_7604.log	0.697676	2.01e-15	3.32e-11
AGP1_33_6503.log	AGP1_33_6502.log	0.696936	2.22e-15	3.65e-11
AGP1_33_6502.log	AGP1_33_5402.log	0.693321	3.54e-15	5.83e-11
IgG1_5410	IgG1_4410	0.692967	3.7e-15	6.1e-11
A2HSG_156_6513.log	IgM_46_4311.log	0.692071	4.15e-15	6.84e-11
IgM_209_5412.log	IgM_209_5411	0.691849	4.27e-15	7.04e-11
AGP1_93_7603.log	AGP1_33_6503.log	0.691039	4.74e-15	7.8e-11
HP_207_121015.log	A2HSG.mg.ml..log	0.690892	4.82e-15	7.95e-11
A1AT_70_5412.log	HP_184_5412.log	0.689862	5.5e-15	9.06e-11
IgG34_4410.log	IgG4.Norm.Resp.log	0.689721	5.6e-15	9.22e-11
AGP12_56_6502.log	AGP1_33_5402.log	0.689498	5.76e-15	9.48e-11
IgG2_4410	IgA12_144_5502	0.688793	6.29e-15	1.04e-10
HP_207_121015.log	IgM.mg.ml..log	0.687308	7.58e-15	1.25e-10
AGP12_72_MC_7603.log	AGP1_103_7624.log	0.685418	9.59e-15	1.58e-10
A2HSG_156_5421.log	A2HSG_156_5401	0.684844	1.03e-14	1.7e-10
AGP12_72_MC_6503.log	AGP1_103_8704.log	0.683795	1.17e-14	1.93e-10
Apo_C3_74_2221.log	Apo_C3_74_2211.log	0.683697	1.19e-14	1.96e-10
A2MG_1424_6511.log	pep.IgA12.log	0.682099	1.45e-14	2.38e-10
Apo_C3_74_1101.log	HP.mg.ml..log	0.68113	1.63e-14	2.68e-10
A2HSG_156_6513.log	A2HSG_156_5401	0.680807	1.69e-14	2.79e-10
AGP12_56_6502.log	AGP1_103_8704.log	0.680584	1.74e-14	2.86e-10
IgG1.non.Glyc	pep.IgA12.log	0.680557	1.74e-14	2.87e-10
IgG1_5410	IgG1_4500	0.679879	1.89e-14	3.12e-10
IgG2_5510	IgG2_5411.log	0.679777	1.92e-14	3.16e-10
AGP12_56_6503.log	AGP1_93_6503.log	0.678663	2.2e-14	3.62e-10
AGP12_72_MC_7614.log	AGP1_33_6502.log	0.678515	2.24e-14	3.68e-10
AGP1_93_7604.log	AGP1_33_6502.log	0.676648	2.8e-14	4.61e-10
IgA2_205_5412.log	IgA12_144_5402.log	0.675231	3.32e-14	5.46e-10
A2HSG_176_5412.log	IgM_46_4311.log	0.675105	3.37e-14	5.54e-10
TF_432_5402	IgG1_4410	0.67353	4.06e-14	6.69e-10
A2HSG_176_7600.log	IgM_439_7200.log	0.672226	4.74e-14	7.8e-10
Apo_C3_74_2221.log	Apo_C3_74_0300.log	0.672192	4.76e-14	7.83e-10
A1AT_70_5412.log	A1AT_107_5412	0.672044	4.84e-14	7.97e-10
A2HSG_156_5402.log	IgM_439_7200.log	0.670481	5.81e-14	9.58e-10
AGP1_103_7614.log	pep.N439.UnGly.log	0.670291	5.95e-14	9.79e-10
A2HSG_176_6501	A2HSG_156_6513.log	0.670205	6.01e-14	9.89e-10
AGP12_72_MC_7603.log	AGP1_33_6501.log	0.669523	6.5e-14	1.07e-09
AGP1_93_6503.log	AGP1_33_6501.log	0.66835	7.46e-14	1.23e-09
AGP1_93_6503.log	AGP1_33_6502.log	0.667932	7.83e-14	1.29e-09
AGP12_72_MC_7614.log	AGP1_33_5402.log	0.667857	7.89e-14	1.3e-09
IgA2_205_5511.log	IgA2_205_4510.log	0.667761	7.98e-14	1.31e-09
A1AT_107_6513	A1AT_107_5412	0.666499	9.24e-14	1.52e-09
AGP12_72_MC_6503.log	AGP1_103_7602.log	0.665739	1.01e-13	1.66e-09
AGP1_93_8703.log	AGP1_93_6512.log	0.664159	1.21e-13	1.99e-09
AGP12_56_6503.log	AGP1_93_6512.log	0.664079	1.22e-13	2.01e-09
IgG1.non.Glyc	IgA.mg.ml..log	0.663268	1.34e-13	2.2e-09
A2HSG_O_346_2200.log	IgM_439_7200.log	0.663198	1.35e-13	2.22e-09
AGP1_33_6512.log	HP_207_11914	0.662477	1.46e-13	2.41e-09
IgG1_4410	IgA12_144_5502	0.662383	1.48e-13	2.44e-09
AGP12_72_MC_7603.log	AGP12_72_MC_6503.log	0.661987	1.55e-13	2.55e-09
A2HSG_176_5431.log	IgM_439_7200.log	0.661529	1.63e-13	2.68e-09
AGP12_72_MC_7603.log	AGP1_103_8704.log	0.660612	1.81e-13	2.98e-09
AGP12_56_6502.log	AGP1_93_6503.log	0.660507	1.83e-13	3.01e-09
A2HSG_156_5421.log	IgM_439_7200.log	0.660429	1.85e-13	3.04e-09
AGP1_33_6501.log	AGP1_33_5402.log	0.660302	1.87e-13	3.08e-09
IgG2_5411.log	IgG1_4500	0.659853	1.97e-13	3.24e-09
IgG1.non.Glyc.Norm.Resp.log	IgG1.non.Glyc	0.659659	2.01e-13	3.32e-09
A1AT_271_5402	IgG1_4410	0.658575	2.27e-13	3.74e-09
AGP1_93_7613.log	HP_207_11914	0.657739	2.5e-13	4.11e-09
IgG1_4510	IgG1_4500	0.656865	2.75e-13	4.53e-09
Apo_C3_74_2221.log	Apo_C3_74_1101.log	0.656766	2.78e-13	4.58e-09
AGP12_72_MC_7614.log	AGP1_93_6503.log	0.656517	2.86e-13	4.71e-09
AGP12_56_6502.log	AGP1_33_6502.log	0.655819	3.09e-13	5.09e-09
A2HSG_156_6503.log	A2HSG_156_5401	0.654464	3.59e-13	5.91e-09
HP_241_5402.log	HP_207_10804.log	0.653607	3.94e-13	6.5e-09
A2HSG_O_346_1101.log	IgM_439_6200.log	0.652761	4.33e-13	7.13e-09
AGP12_56_6503.log	AGP1_103_8704.log	0.652385	4.51e-13	7.43e-09
A2HSG_O_346_1101.log	IgM_439_7200.log	0.652079	4.66e-13	7.68e-09
AGP12_72_MC_7614.log	AGP1_93_7603.log	0.651186	5.14e-13	8.46e-09
AGP12_72_MC_7602.log	AGP12_72_MC_6503.log	0.650951	5.27e-13	8.68e-09
IgG2_5411.log	IgG1_5510	0.650295	5.66e-13	9.32e-09
A2HSG_156_6503.log	IgM_439_7200.log	0.650268	5.68e-13	9.35e-09
TF_630_5412	HP_184_5412.log	0.649528	6.15e-13	1.01e-08
IgG2_5411.log	IgG1_4410	0.649105	6.44e-13	1.06e-08
AGP12_72_MC_7603.log	AGP12_56_6503.log	0.648932	6.56e-13	1.08e-08
AGP12_72_MC_7614.log	AGP12_72_MC_6503.log	0.648817	6.64e-13	1.09e-08
A2HSG_176_5431.log	A2HSG_156_5401	0.647468	7.68e-13	1.27e-08
IgG2_3410	IgG1_3510	0.647221	7.89e-13	1.3e-08
AGP12_56_6502.log	AGP1_33_6503.log	0.647085	8e-13	1.32e-08
IgG2_4411	IgG1_5411	0.646862	8.2e-13	1.35e-08
TF_630_6513.log	AGP1_93_7613.log	0.645655	9.33e-13	1.54e-08
A2HSG_176_7600.log	IgM_439_6200.log	0.644049	1.11e-12	1.82e-08
HP_241_5511.log	IgG2_4500	0.643772	1.14e-12	1.88e-08
Apo_C3_74_0300.log	IgG.mg.ml..log	0.642429	1.31e-12	2.16e-08
A2HSG_176_5402.log	IgM_439_7200.log	0.641842	1.4e-12	2.3e-08
AGP1_103_6513.log	HP_207_11914	0.641637	1.43e-12	2.35e-08
AGP12_56_6503.log	AGP1_33_6503.log	0.640893	1.54e-12	2.54e-08
HP_207_10803	HP_184_5401	0.639349	1.81e-12	2.99e-08
IgM_J_5412.log	IgM_J_5411.log	0.639063	1.87e-12	3.08e-08
IgM_46_5502.log	IgM_439_6200.log	0.637714	2.15e-12	3.54e-08
AGP12_72_MC_7614.log	AGP12_72_MC_7603.log	0.637697	2.15e-12	3.55e-08
IgG2_4500	IgG1_4500	0.637515	2.19e-12	3.61e-08
IgM_46_5412.log	IgM_439_6200.log	0.637047	2.3e-12	3.79e-08
AGP12_72_MC_7613.log	HP_207_11914	0.636085	2.54e-12	4.19e-08
HP_184_6501.log	HP_184_5411.log	0.635827	2.61e-12	4.3e-08
HP_207_11904	HP_207_10803	0.635204	2.78e-12	4.59e-08
AGP1_93_7612.log	AGP1_33_6512.log	0.633482	3.32e-12	5.47e-08
IgG1_5510	IgG1_4500	0.632906	3.52e-12	5.8e-08
A2HSG_156_5401	IgM_46_5502.log	0.632227	3.77e-12	6.21e-08
IgA2_205_5412.log	IgA2_205_5411	0.631837	3.93e-12	6.47e-08
IgA12_144_5500.log	IgA12_144_4501.log	0.631156	4.21e-12	6.93e-08
A2HSG_O_346_2200.log	IgM_439_6200.log	0.630786	4.37e-12	7.19e-08
AGP1_93_6512.log	AGP1_103_8704.log	0.630088	4.68e-12	7.72e-08
A2HSG_176_6501	IgM_46_5412.log	0.629948	4.75e-12	7.83e-08
HP_241_5401.log	pep.IgA12.log	0.629842	4.8e-12	7.91e-08
IgG2_4410	IgG1_5410	0.62966	4.89e-12	8.06e-08
AGP12_56_6503.log	AGP1_33_6502.log	0.629417	5.01e-12	8.26e-08
HP_241_5401.log	IgA.mg.ml..log	0.628821	5.32e-12	8.76e-08
AGP12_56_6502.log	AGP1_93_7603.log	0.628712	5.38e-12	8.86e-08
A2HSG_156_5421.log	IgM_439_6200.log	0.62833	5.59e-12	9.21e-08
IgG1_5411	IgG1_4500	0.628329	5.59e-12	9.21e-08
AGP1_93_7604.log	AGP1_93_7603.log	0.628012	5.77e-12	9.5e-08
AGP12_72_MC_6503.log	AGP1_33_6502.log	0.627393	6.14e-12	1.01e-07
HP_241_7602.log	HP_184_5411.log	0.627368	6.15e-12	1.01e-07
A2MG_869_5401	A2MG_1424_5411	0.625836	7.17e-12	1.18e-07
AGP12_72_MC_6503.log	AGP1_103_9804.log	0.625442	7.45e-12	1.23e-07
A2HSG_176_5412.log	A2HSG_156_5401	0.624647	8.06e-12	1.33e-07
A2MG_1424_6511.log	IgA.mg.ml..log	0.623171	9.33e-12	1.54e-07
A2HSG_176_6501	IgM_46_5502.log	0.623008	9.48e-12	1.56e-07
IgG2_5411.log	IgG2_4510	0.62263	9.84e-12	1.62e-07
IgG2_4411	IgA12_144_5502	0.622533	9.93e-12	1.64e-07
IgA2_205_5411	IgA2_205_5410.log	0.621772	1.07e-11	1.76e-07
IgG2_5411.log	IgG2_4500	0.621093	1.14e-11	1.88e-07
IgG1_4510	IgG1_3510	0.620964	1.16e-11	1.91e-07
A2HSG_176_5412.log	IgM_439_7200.log	0.620947	1.16e-11	1.91e-07
AGP12_72_MC_7613.log	HP_184_6513.log	0.619747	1.3e-11	2.15e-07
IgA12_144_5501.log	IgA12_144_5500.log	0.619644	1.32e-11	2.17e-07
Apo_C3_74_2230A.log	Apo_C3_74_2212.log	0.619511	1.33e-11	2.2e-07
IgG1_5410	IgG1_5400.log	0.619322	1.36e-11	2.24e-07
TF_630_6513.log	AGP1_103_6513.log	0.618755	1.43e-11	2.36e-07
IgG2_4410	IgG1_5411	0.61831	1.5e-11	2.47e-07
A2HSG_156_5401	IgM_46_4311.log	0.618065	1.53e-11	2.53e-07
AGP1_93_7603.log	AGP1_93_6503.log	0.617085	1.69e-11	2.78e-07
AGP1_93_6503.log	AGP1_103_7602.log	0.616277	1.82e-11	3e-07
IgG1_4500	IgA12_144_5502	0.616175	1.84e-11	3.03e-07
A2HSG_156_5402.log	IgM_439_6200.log	0.615948	1.88e-11	3.1e-07
AGP1_93_6512.log	AGP1_103_9804.log	0.61564	1.94e-11	3.19e-07
TF_432_6502	TF_432_5402	0.615082	2.04e-11	3.36e-07
A2HSG_176_5402.log	IgM_439_6200.log	0.614154	2.23e-11	3.68e-07
AGP12_72_MC_6513.log	HP_207_11914	0.613655	2.34e-11	3.85e-07
AGP1_103_9804.log	AGP1_103_8704.log	0.613488	2.38e-11	3.92e-07
TF_630_6513.log	AGP1_33_6512.log	0.613347	2.41e-11	3.97e-07
IgM_46_5412.log	IgM_439_7200.log	0.613323	2.41e-11	3.98e-07
AGP1_93_7603.log	AGP1_103_7602.log	0.613025	2.48e-11	4.09e-07
IgG1_5411	IgG1_4410	0.612129	2.7e-11	4.45e-07
AGP12_72_MC_7614.log	AGP1_93_8704.log	0.612044	2.73e-11	4.49e-07
Apo_C3_74_2212.log	Apo_C3_74_0300.log	0.611878	2.77e-11	4.56e-07
Apo_C3_74_2221.log	Apo_C3_74_1102.log	0.611277	2.93e-11	4.83e-07
AGP1_33_6502.log	AGP1_103_7602.log	0.610406	3.18e-11	5.24e-07
Apo_C3_74_2212.log	Apo_C3_74_2211.log	0.608366	3.85e-11	6.34e-07
IgG2_5510	IgG1_5510	0.608192	3.91e-11	6.45e-07
A2MG_247_5401.log	A2MG_1424_5411	0.608125	3.94e-11	6.49e-07
AGP1_33_6503.log	AGP1_103_8704.log	0.607935	4.01e-11	6.6e-07
AGP12_72_MC_7602.log	AGP1_33_5402.log	0.60707	4.34e-11	7.16e-07
AGP1_33_5402.log	AGP1_103_8704.log	0.606845	4.44e-11	7.31e-07
A2MG_70_3300.log	relative.IgM.log	0.606342	4.65e-11	7.66e-07
AGP12_56_6513.log	HP_207_11914	0.606197	4.71e-11	7.76e-07
AGP12_72_MC_7603.log	AGP1_33_5402.log	0.605884	4.85e-11	7.99e-07
AGP1_93_8703.log	Apo_C3_74_2230A.log	0.605132	5.2e-11	8.56e-07
TF_630_6513.log	AGP1_93_6513	0.604933	5.29e-11	8.72e-07
AGP12_72_MC_7613.log	AGP1_93_7612.log	0.60432	5.6e-11	9.23e-07
TF_432_5402	IgA12_144_5502	0.604094	5.72e-11	9.42e-07
A2HSG_176_6501	A2HSG_156_5401	0.604037	5.75e-11	9.47e-07
HP_184_6503.log	HP_184_5402	0.603043	6.3e-11	1.04e-06
A1AT_271_5402	IgG2_4411	0.602926	6.37e-11	1.05e-06
AGP12_72_MC_6503.log	AGP1_33_6501.log	0.602149	6.84e-11	1.13e-06
AGP12_56_6502.log	AGP1_93_8703.log	0.602009	6.92e-11	1.14e-06
TF_432_5402	HP_241_5402.log	0.600693	7.8e-11	1.29e-06
IgA2_205_5411	IgA12_144_5401	0.599696	8.54e-11	1.41e-06
HP_207_11915	IgG1_3510	0.599041	9.07e-11	1.49e-06
IgG2_5510	IgG2_4411	0.597714	1.02e-10	1.68e-06
AGP1_33_5402.log	AGP1_103_7602.log	0.596066	1.18e-10	1.95e-06
HP_184_6502	HP_184_5401	0.595547	1.24e-10	2.04e-06
AGP12_56_6502.log	AGP1_93_7604.log	0.595042	1.3e-10	2.14e-06
A2HSG_O_346_1101.log	A2HSG_176_6501	0.593809	1.45e-10	2.39e-06
A2HSG_156_6503.log	IgM_439_6200.log	0.593295	1.52e-10	2.5e-06
A2HSG_176_5402.log	IgM_J_5412.log	0.593185	1.53e-10	2.52e-06
A2HSG_176_5431.log	TF_630_5412	0.592784	1.59e-10	2.61e-06
IgM_46_5412.log	IgM_439_8200.log	0.592687	1.6e-10	2.63e-06
A1AT_271_5402	IgG2_4410	0.592258	1.66e-10	2.74e-06
AGP12_72_MC_7602.log	AGP1_93_6503.log	0.591225	1.82e-10	3e-06
A2HSG_176_6501	A2HSG_176_5402.log	0.590435	1.95e-10	3.21e-06
TF_630_6513.log	AGP12_72_MC_6513.log	0.590386	1.96e-10	3.23e-06
AGP1_93_6512.log	AGP1_33_6503.log	0.589874	2.05e-10	3.37e-06
IgG2_4411	IgG1_5410	0.589244	2.16e-10	3.57e-06
HP_207_11904	HP_184_5401	0.588122	2.39e-10	3.93e-06
A2HSG_156_5421.log	IgM_J_5412.log	0.588119	2.39e-10	3.93e-06
IgG2_4510	IgG2_4411	0.587752	2.47e-10	4.06e-06
A2MG_1424_5411	TF_432_5402	0.587343	2.55e-10	4.21e-06
A2MG_869_5401	A1AT_271_5402	0.587105	2.61e-10	4.29e-06
AGP1_93_8703.log	Apo_C3_74_2211.log	0.587012	2.63e-10	4.33e-06
AGP1_93_7603.log	AGP1_33_5402.log	0.586599	2.72e-10	4.49e-06
AGP12_72_MC_7603.log	AGP1_103_7602.log	0.586356	2.78e-10	4.58e-06
IgG2_4510	IgG2_4500	0.586118	2.84e-10	4.68e-06
TF_432_5402	IgG1_3510	0.585492	3e-10	4.94e-06
IgG2_4500	IgG1_4510	0.58476	3.19e-10	5.26e-06
HP_184_6513.log	HP_184_6503.log	0.584394	3.3e-10	5.43e-06
HP_184_5412.log	HP_184_5402	0.584355	3.31e-10	5.45e-06
A2HSG_O_346_2200.log	IgM_439_8200.log	0.582197	3.98e-10	6.55e-06
AGP12_56_6503.log	AGP1_93_7603.log	0.582113	4.01e-10	6.6e-06
HP_241_5402.log	IgG1_3510	0.581714	4.14e-10	6.83e-06
A2MG_1424_5411	A1AT_271_5402	0.580829	4.47e-10	7.36e-06
A2HSG_176_6501	IgM_46_4311.log	0.580105	4.75e-10	7.82e-06
AGP12_72_MC_7603.log	AGP1_93_8703.log	0.578981	5.22e-10	8.61e-06
IgM_46_4311.log	IgM_439_7200.log	0.578975	5.23e-10	8.61e-06
A1AT_107_6513	AGP1_93_7613.log	0.578714	5.34e-10	8.8e-06
TF_630_6513.log	AGP12_72_MC_7613.log	0.578647	5.37e-10	8.85e-06
A2HSG_176_5431.log	IgM_J_5412.log	0.578536	5.42e-10	8.93e-06
AGP1_103_7624.log	HP_241_5401.log	0.578427	5.47e-10	9.02e-06
AGP1_93_7603.log	AGP1_103_8704.log	0.577495	5.92e-10	9.75e-06
IgM_46_5502.log	IgM_439_9200.log	0.577433	5.95e-10	9.8e-06
A2HSG_O_346_2200.log	A2HSG_176_6501	0.577376	5.98e-10	9.85e-06
TF_432_5402	IgG2_4411	0.577203	6.07e-10	9.99e-06
A1AT_107_6503	AGP1_93_8703.log	0.576865	6.24e-10	1.03e-05
A2HSG_O_346_1101.log	IgM_439_8200.log	0.576001	6.71e-10	1.11e-05
AGP1_93_6512.log	AGP1_103_7614.log	0.575592	6.94e-10	1.14e-05
A2HSG_156_6513.log	IgM_439_6200.log	0.575049	7.26e-10	1.2e-05
peptideIgG34.log	IgG.mg.ml..log	0.574135	7.84e-10	1.29e-05
A2HSG_176_5431.log	IgM_439_6200.log	0.574077	7.88e-10	1.3e-05
AGP1_93_6503.log	AGP1_103_8704.log	0.573498	8.26e-10	1.36e-05
AGP12_72_MC_6513.log	HP_184_6513.log	0.572612	8.89e-10	1.46e-05
IgG1_5411	IgG1_5400.log	0.572222	9.18e-10	1.51e-05
AGP1_93_7613.log	HP_184_6513.log	0.572159	9.23e-10	1.52e-05
IgG2_5411.log	IgA2_205_5511.log	0.571777	9.52e-10	1.57e-05
A2MG_55_5402.log	A2MG_247_5401.log	0.571775	9.53e-10	1.57e-05
AGP1_33_6502.log	AGP1_103_9804.log	0.571697	9.59e-10	1.58e-05
A2HSG_176_5402.log	IgM_439_8200.log	0.571358	9.86e-10	1.62e-05
A2HSG_156_5402.log	IgM_J_5412.log	0.57127	9.93e-10	1.64e-05
HP_241_5402.log	HP_207_10803	0.570519	1.06e-09	1.74e-05
A2HSG_156_6513.log	TF_432_5412.log	0.570271	1.08e-09	1.78e-05
Apo_C3_74_0300.log	A1AT.mg.ml..log	0.569575	1.14e-09	1.88e-05
AGP1_33_5402.log	AGP1_103_9804.log	0.569534	1.14e-09	1.89e-05
A1AT_107_6513	HP_207_11914	0.569528	1.15e-09	1.89e-05
IgG34_4510.log	IgG34_4411.log	0.569245	1.17e-09	1.93e-05
Apo_C3_74_2230A.log	Apo_C3_74_1101.log	0.569238	1.17e-09	1.93e-05
IgM_J_5412.log	IgM_46_5412.log	0.568604	1.24e-09	2.03e-05
A2HSG_176_5431.log	A1AT_70_5412.log	0.568383	1.26e-09	2.07e-05
A2HSG_O_346_1101.log	IgM_439_9200.log	0.568197	1.28e-09	2.1e-05
IgG1_5410	IgA2_205_5511.log	0.567719	1.33e-09	2.19e-05
A2MG_70_3300.log	AGP1_103_7614.log	0.567645	1.34e-09	2.2e-05
AGP12_72_MC_7602.log	HP_241_6501	0.567568	1.34e-09	2.21e-05
IgG2_5510	IgG2_4500	0.566341	1.48e-09	2.44e-05
TF_432_5402	HP_207_11915	0.566318	1.49e-09	2.45e-05
A2MG_869_5401	IgG2_4500	0.5658	1.55e-09	2.55e-05
A2HSG_176_7600.log	IgM_439_9200.log	0.565698	1.56e-09	2.57e-05
IgG1_5411	IgA2_205_5511.log	0.565675	1.57e-09	2.58e-05
IgG2_4500	IgG1_4410	0.563402	1.88e-09	3.1e-05
A2HSG_176_7600.log	IgM_439_8200.log	0.563072	1.93e-09	3.18e-05
IgM_46_4311.log	IgM_439_6200.log	0.562091	2.09e-09	3.44e-05
A2HSG_156_6503.log	IgM_J_5412.log	0.562054	2.09e-09	3.45e-05
AGP1_33_6501.log	AGP1_103_7602.log	0.56165	2.16e-09	3.56e-05
Apo_C3_74_2212.log	Apo_C3_74_1102.log	0.561057	2.27e-09	3.73e-05
HP_241_7604.log	HP_241_7602.log	0.560085	2.45e-09	4.03e-05
IgA12_144_5402.log	IgA12_144_5401	0.55932	2.6e-09	4.28e-05
IgG1_5510	IgA2_205_5511.log	0.558293	2.82e-09	4.65e-05
A1AT_107_5412	TF_630_5412	0.557884	2.91e-09	4.8e-05
A1AT_107_6503	Apo_C3_74_2211.log	0.557634	2.97e-09	4.89e-05
A2HSG_156_5421.log	IgM_439_8200.log	0.557044	3.11e-09	5.13e-05
AGP1_93_6503.log	AGP1_103_9804.log	0.556998	3.12e-09	5.14e-05
TF_630_5412	AGP12_72_MC_6513.log	0.556939	3.14e-09	5.17e-05
A2HSG_176_7600.log	IgM_J_5412.log	0.556902	3.15e-09	5.18e-05
A2HSG_176_5402.log	IgM_439_9200.log	0.556616	3.22e-09	5.3e-05
IgG1_5510	IgG1_5400.log	0.556375	3.28e-09	5.4e-05
TF_630_6513.log	HP_207_11914	0.556316	3.29e-09	5.43e-05
IgG2_4410	IgG1_4510	0.556313	3.3e-09	5.43e-05
A2HSG_156_5402.log	IgM_439_8200.log	0.555643	3.47e-09	5.72e-05
HP_241_7604.log	HP_184_6501.log	0.555438	3.53e-09	5.81e-05
A2HSG_156_5402.log	IgM_439_9200.log	0.554836	3.7e-09	6.09e-05
AGP1_103_8704.log	AGP1_103_7602.log	0.554327	3.85e-09	6.34e-05
IgM_46_5502.log	IgM_439_8200.log	0.553958	3.96e-09	6.52e-05
TF_630_5412	AGP12_56_6513.log	0.552961	4.28e-09	7.04e-05
AGP12_56_6503.log	AGP1_93_8704.log	0.55285	4.31e-09	7.11e-05
AGP12_72_MC_7603.log	AGP1_103_9804.log	0.552375	4.48e-09	7.37e-05
A2MG_70_3300.log	pep.N439.UnGly.log	0.552038	4.59e-09	7.57e-05
HP_207_11915	HP_207_11905	0.552033	4.59e-09	7.57e-05
AGP12_56_6503.log	AGP1_93_7604.log	0.55168	4.72e-09	7.78e-05
A2HSG_176_6501	A2HSG_156_5402.log	0.551283	4.87e-09	8.02e-05
IgG2_5510	IgG1_5411	0.550923	5e-09	8.24e-05
A1AT_271_5402	TF_432_6502	0.550818	5.05e-09	8.31e-05
IgG2_5411.log	IgA12_144_5502	0.550518	5.16e-09	8.5e-05
Apo_C3_74_2211.log	Apo_C3_74_1101.log	0.550367	5.22e-09	8.6e-05
TF_432_5402	IgG2_4410	0.549772	5.47e-09	9e-05
AGP1_93_6512.log	AGP1_103_7602.log	0.549447	5.6e-09	9.23e-05
HP_207_11915	HP_207_10803	0.548847	5.87e-09	9.66e-05
TF_432_5402	HP_184_6512.log	0.548213	6.16e-09	0.000101428
AGP12_56_6502.log	AGP1_93_8704.log	0.546954	6.78e-09	0.000111615
HP_184_6513.log	HP_184_5402	0.546236	7.15e-09	0.000117847
IgM_J_5412.log	IgM_46_5502.log	0.545991	7.29e-09	0.000120059
A1AT_107_6503	Apo_C3_74_2230A.log	0.545685	7.46e-09	0.000122868
IgM_46_4311.log	IgM_439_8200.log	0.545334	7.66e-09	0.000126164
A2HSG_176_6501	A2HSG_176_5431.log	0.545294	7.68e-09	0.000126549
A2HSG_176_5412.log	IgM_439_6200.log	0.545288	7.69e-09	0.000126603
AGP1_93_8703.log	AGP1_103_7624.log	0.544413	8.21e-09	0.000135234
A2HSG_O_346_2200.log	IgM_439_9200.log	0.544351	8.25e-09	0.000135866
Apo_C3_74_A.off_1101.log	Apo_C3_74_2212.log	0.544129	8.39e-09	0.00013815
A2HSG_156_6513.log	IgM_439_9200.log	0.544044	8.44e-09	0.000139038
IgG1_4510	IgG1_4410	0.543799	8.6e-09	0.000141615
A2HSG_156_5401	IgM_439_6200.log	0.543266	8.95e-09	0.000147387
A2HSG_156_5402.log	IgM_439_5200.log	0.543102	9.06e-09	0.000149218
A2HSG_176_5431.log	IgM_439_5200.log	0.543077	9.08e-09	0.000149499
TF_630_5402.log	Apo_C3_74_0300.log	0.542878	9.21e-09	0.000151734
A2HSG_176_6501	A2HSG_156_6503.log	0.542853	9.23e-09	0.00015202
HP_207_11915	IgG1_4500	0.542843	9.24e-09	0.000152133
TF_432_5402	IgG1_4510	0.542757	9.3e-09	0.000153117
TF_432_6502	IgG1_4500	0.542576	9.42e-09	0.000155205
A2HSG_156_6503.log	IgM_439_8200.log	0.542482	9.49e-09	0.000156299
AGP1_93_7613.log	AGP1_93_7612.log	0.542201	9.69e-09	0.000159612
AGP12_72_MC_7603.log	AGP1_93_6503.log	0.5422	9.69e-09	0.000159625
IgA2_205_5512	IgA2_205_5511.log	0.541808	9.98e-09	0.000164367
IgG1_5410	IgA12_144_5502	0.541044	1.06e-08	0.000173994
HP_184_6503.log	HP_184_5412.log	0.540862	1.07e-08	0.000176363
AGP12_56_6502.log	AGP1_33_6501.log	0.540524	1.1e-08	0.000180855
HP_207_11904	HP_184_6502	0.540167	1.13e-08	0.000185715
TF_630_5412	HP_207_11914	0.539917	1.15e-08	0.000189182
A2HSG_176_6501	A2HSG_156_5421.log	0.538717	1.26e-08	0.000206748
A2HSG_156_5401	IgM_439_7200.log	0.538616	1.26e-08	0.000208294
IgG1_4500	IgG1_4400.log	0.53705	1.42e-08	0.000233761
AGP1_33_6502.log	AGP1_103_8704.log	0.536972	1.43e-08	0.000235099
A1AT_107_6513	HP_184_6513.log	0.536835	1.44e-08	0.000237468
AGP1_93_7603.log	AGP1_93_6512.log	0.536503	1.48e-08	0.000243332
IgG2_4510	IgG1_5411	0.536451	1.48e-08	0.000244256
A1AT_271_5412	A1AT_271_5402	0.536161	1.51e-08	0.000249498
A1AT_271_5402	IgG1_3510	0.536156	1.52e-08	0.000249591
A2HSG_156_5421.log	IgM_439_5200.log	0.535846	1.55e-08	0.00025532
TF_630_5412	AGP1_103_6513.log	0.53551	1.59e-08	0.00026167
AGP12_72_MC_7602.log	AGP12_56_6502.log	0.535168	1.63e-08	0.000268289
TF_630_5412	AGP12_72_MC_7613.log	0.534626	1.69e-08	0.000279099
AGP1_33_6512.log	HP_184_6513.log	0.534513	1.71e-08	0.000281413
A2HSG_O_346_1101.log	IgM_439_5200.log	0.533848	1.79e-08	0.000295367
HP_207_121015.log	pep.N439.UnGly.log	0.53356	1.83e-08	0.00030162
Apo_C3_74_0300.log	IgM_J_5412.log	0.53295	1.91e-08	0.000315256
IgA12_144_5401	IgA12_144_4401.log	0.532873	1.92e-08	0.000317021
AGP1_93_7603.log	AGP1_103_9804.log	0.531784	2.08e-08	0.000343003
AGP12_72_MC_6503.log	AGP1_93_7603.log	0.531737	2.09e-08	0.000344167
IgG2_4411	IgG1_4510	0.531504	2.12e-08	0.000350001
A2HSG_156_5421.log	IgM_J_5411.log	0.531352	2.15e-08	0.000353853
AGP1_93_8704.log	AGP1_33_6502.log	0.531115	2.19e-08	0.000359947
IgG1_5510	IgG1_4410	0.531019	2.2e-08	0.000362445
A2HSG_O_346_2200.log	IgM_439_5200.log	0.530987	2.21e-08	0.000363295
IgG2_5510	IgG1_4510	0.530909	2.22e-08	0.000365341
A2HSG_156_5402.log	IgM_J_5411.log	0.530571	2.27e-08	0.000374316
IgG2_4510	IgG2_4410	0.530515	2.28e-08	0.000375843
AGP1_103_7624.log	pep.IgA12.log	0.530339	2.31e-08	0.000380619
AGP12_72_MC_7602.log	AGP1_103_7602.log	0.530091	2.35e-08	0.000387456
A1AT_107_6513	AGP12_56_6513.log	0.529797	2.4e-08	0.000395717
AGP1_103_8704.log	AGP1_103_7624.log	0.529754	2.41e-08	0.000396945
A1AT_107_5412	HP_184_5412.log	0.529158	2.52e-08	0.000414279
A2HSG_156_5412.log	IgM_46_5412.log	0.529107	2.52e-08	0.000415787
A2HSG_176_5412.log	IgM_J_5412.log	0.528698	2.6e-08	0.000428134
AGP12_56_6503.log	AGP1_93_8703.log	0.528488	2.64e-08	0.000434606
A2HSG_176_7600.log	A2HSG_176_6501	0.528136	2.71e-08	0.000445648
IgG2_4510	IgG1_4500	0.52752	2.83e-08	0.000465678
IgM_46_5412.log	IgM_439_5200.log	0.526644	3.01e-08	0.000495601
HP_184_6501.log	HP_184_5401	0.526545	3.03e-08	0.000499084
AGP1_103_7614.log	relative.IgM.log	0.526338	3.07e-08	0.000506467
A2HSG_176_5431.log	IgM_439_9200.log	0.526218	3.1e-08	0.000510783
IgG1_5410	IgA2_205_5510.log	0.525947	3.16e-08	0.000520705
IgG2_5411.log	IgG1_5400.log	0.52548	3.27e-08	0.000538219
A2HSG_156_5421.log	IgM_439_9200.log	0.52526	3.32e-08	0.000546641
A1AT_107_6513	AGP1_103_6513.log	0.52501	3.38e-08	0.000556404
TF_630_5412	AGP1_93_7613.log	0.524972	3.39e-08	0.000557892
A1AT_107_6513	AGP12_72_MC_7613.log	0.524695	3.45e-08	0.000568911
AGP12_56_6513.log	HP_184_6513.log	0.524374	3.53e-08	0.000581929
A2HSG_176_5412.log	IgM_46_5601.log	0.523395	3.79e-08	0.00062344
A2HSG_156_5412.log	IgM_46_5502.log	0.523285	3.81e-08	0.000628285
A1AT_271_5402	IgG1_3410	0.523162	3.85e-08	0.000633704
A2HSG_176_7600.log	IgM_J_5411.log	0.522994	3.89e-08	0.000641218
IgG1.non.Glyc	A2MG.mg.ml..log	0.522726	3.97e-08	0.000653421
TF_630_5402.log	AGP2_103_6513.log	0.522543	4.02e-08	0.000661844
A1AT_107_6513	AGP1_33_6512.log	0.522531	4.02e-08	0.000662402
AGP1_93_8704.log	AGP1_103_8704.log	0.522238	4.11e-08	0.000676146
HP_207_11915	HP_207_11904	0.521953	4.19e-08	0.000689739
AGP1_93_8704.log	AGP1_33_6501.log	0.521625	4.28e-08	0.000705745
TF_630_5412	AGP1_33_6512.log	0.52152	4.32e-08	0.000710928
IgG2_3510.log	IgG1_3410	0.521238	4.4e-08	0.000725094
HP_207_11915	HP_207_10804.log	0.520957	4.49e-08	0.000739429
A2MG_869_5401	AGP.mg.ml..log	0.520842	4.53e-08	0.000745404
AGP12_56_6503.log	AGP1_33_6501.log	0.520543	4.62e-08	0.000761075
A1AT_70_5402.log	IgG.mg.ml..log	0.520309	4.7e-08	0.00077357
IgM_209_5412.log	IgA12_144_5402.log	0.520239	4.72e-08	0.000777334
IgG3.Norm.Resp.log	peptideIgG34.log	0.520163	4.74e-08	0.000781483
IgM_46_5502.log	IgM_439_7200.log	0.520111	4.76e-08	0.00078428
A2HSG_O_346_2200.log	A2HSG_156_5412.log	0.519813	4.86e-08	0.000800695
A2MG_55_5402.log	A2MG_1424_6511.log	0.519316	5.03e-08	0.000828811
A1AT_271_5402	HP_207_11915	0.518863	5.19e-08	0.000855264
IgM_209_5512.log	IgM_209_5511	0.51863	5.28e-08	0.00086917
pep.N439.UnGly.log	relative.IgM.log	0.51852	5.32e-08	0.000875778
AGP1_93_8703.log	AGP1_103_7614.log	0.517358	5.76e-08	0.000948908
AGP12_72_MC_6503.log	AGP1_93_6512.log	0.517357	5.76e-08	0.000948991
A1AT_271_5402	IgG1_4510	0.517296	5.79e-08	0.000953005
Apo_C3_74_2212.log	Apo_C3_74_1101.log	0.517239	5.81e-08	0.000956763
Apo_C3_74_A.off_1102	Apo_C3_74_2212.log	0.516571	6.08e-08	0.00100179
HP_241_5511.log	HP_241_5402.log	0.516512	6.11e-08	0.0010058
A2HSG_176_5402.log	IgM_J_5411.log	0.516249	6.22e-08	0.00102417
IgM_46_5601.log	IgM_46_5502.log	0.5159	6.37e-08	0.00104896
HP_207_10804.log	HP_207_10803	0.514626	6.95e-08	0.00114456
IgM_46_5411.log	IgM_209_5412.log	0.514454	7.03e-08	0.00115812
IgG4.Norm.Resp.log	peptideIgG34.log	0.514068	7.22e-08	0.001189
A2HSG_176_5431.log	IgM_J_5411.log	0.513533	7.49e-08	0.00123318
Apo_C3_74_A.off_1102	Apo_C3_74_2211.log	0.513084	7.72e-08	0.00127136
IgG1_4500	IgG1_3510	0.512921	7.81e-08	0.00128559
AGP12_72_MC_6513.log	IgM_J_5412.log	0.512797	7.87e-08	0.00129638
A2MG_869_5401	IgG1_4500	0.512687	7.93e-08	0.00130618
AGP1_93_8704.log	AGP1_103_7602.log	0.51154	8.57e-08	0.00141173
AGP1_33_6503.log	AGP1_103_7602.log	0.511374	8.67e-08	0.00142766
IgM_46_5601.log	IgM_46_5412.log	0.509838	9.61e-08	0.0015835
AGP12_72_MC_7603.log	AGP1_103_7614.log	0.509672	9.72e-08	0.00160126
AGP1_93_6503.log	AGP1_33_6503.log	0.509654	9.73e-08	0.00160321
IgG2_5510	IgG1_5410	0.509392	9.91e-08	0.0016317
IgM_209_5511	IgM_209_4511	0.508808	1.03e-07	0.00169686
A2HSG_176_7600.log	A2HSG_156_5412.log	0.508138	1.08e-07	0.00177474
HP_241_5402.log	IgG2_4510	0.508102	1.08e-07	0.00177902
IgG2_4411	IgG1_5510	0.507904	1.09e-07	0.00180277
IgM_439_7200.log	IgM_439_6200.log	0.507741	1.11e-07	0.00182245
A2MG_869_5401	IgG2_4410	0.507063	1.16e-07	0.00190683
HP_207_11915	IgG2_4411	0.507057	1.16e-07	0.00190764
AGP1_93_8703.log	AGP1_33_6503.log	0.506894	1.17e-07	0.00192847
TF_630_5412	AGP1_93_6513	0.506543	1.2e-07	0.00197408
IgG1_4410	IgG1_3410	0.50654	1.2e-07	0.00197444
IgG2_4510	IgG2_3510.log	0.506515	1.2e-07	0.00197774
Apo_C3_74_2230A.log	A1AT.mg.ml..log	0.505943	1.25e-07	0.00205438
TF_432_5402	IgG1_3410	0.5054	1.29e-07	0.00212983
AGP1_33_6503.log	AGP1_33_5402.log	0.505283	1.3e-07	0.00214643
AGP12_72_MC_7602.log	AGP1_103_9804.log	0.505082	1.32e-07	0.00217517
IgG2_4510	IgG1_5400.log	0.504621	1.36e-07	0.00224271
A2MG_869_5401	IgG2_4411	0.504562	1.37e-07	0.00225137
IgM_46_5412.log	IgM_439_9200.log	0.504542	1.37e-07	0.00225432
AGP12_72_MC_7602.log	AGP1_93_7612.log	0.504294	1.39e-07	0.0022916
HP_207_11915	AGP.mg.ml..log	0.50424	1.4e-07	0.00229984
HP_207_121015.log	relative.IgM.log	0.503701	1.45e-07	0.0023831
HP_241_5402.log	HP_207_11905	0.503378	1.48e-07	0.00243443
A2HSG_156_6503.log	IgM_439_9200.log	0.503285	1.49e-07	0.00244948
IgM_209_5411	IgA12_144_5401	0.502781	1.54e-07	0.00253211
A2HSG_156_6513.log	IgM_439_8200.log	0.502641	1.55e-07	0.00255547
AGP12_72_MC_7602.log	AGP12_56_6503.log	0.502334	1.58e-07	0.00260751
A2HSG_156_6513.log	IgM_J_5412.log	0.502229	1.59e-07	0.00262553
AGP1_103_7624.log	IgA.mg.ml..log	0.502121	1.61e-07	0.00264426
TF_432_5412.log	IgM_46_5502.log	0.502064	1.61e-07	0.00265407
AGP1_93_7604.log	AGP1_93_6512.log	0.501469	1.68e-07	0.00275971
AGP12_72_MC_7602.log	AGP1_103_8704.log	0.501153	1.71e-07	0.0028174
A2MG_1424_5411	IgG2_4410	0.50113	1.71e-07	0.00282171
Apo_C3_74_A.off_1102	Apo_C3_74_2230A.log	0.500845	1.75e-07	0.00287477
A2MG_1424_5402	IgG1_4500	0.500815	1.75e-07	0.00288047
A2HSG_156_6513.log	A2HSG_156_5412.log	0.500664	1.77e-07	0.00290902
HP_207_11914	HP_184_6513.log	0.500527	1.78e-07	0.00293511
A2HSG_O_346_1101.log	A2HSG_156_5412.log	0.499477	1.91e-07	0.00314308
HP_241_5402.log	IgG1_4510	0.499279	1.93e-07	0.00318375
IgM_439_9200.log	IgM_439_6200.log	0.498475	2.04e-07	0.00335441
IgG2_4410	IgG1_5510	0.497812	2.13e-07	0.00350183
AGP1_103_7624.log	HP_241_7604.log	0.497351	2.19e-07	0.00360767
AGP12_72_MC_6513.log	AGP1_93_7612.log	0.497154	2.22e-07	0.00365402
A2HSG_176_5412.log	IgM_439_5200.log	0.497114	2.22e-07	0.00366347
A2HSG_176_5412.log	IgM_439_8200.log	0.496737	2.28e-07	0.00375373
AGP1_33_6503.log	AGP1_103_7624.log	0.496039	2.38e-07	0.00392648
IgG2_3510.log	IgG1_4510	0.494679	2.6e-07	0.00428467
HP_184_6512.log	IgG1_4410	0.494356	2.66e-07	0.00437448
A2MG_1424_5402	A1AT_271_5402	0.493626	2.78e-07	0.00458348
IgG2_4400.log	peptideIgG34.log	0.492437	3e-07	0.00494447
A2HSG_176_5402.log	A2HSG_156_5412.log	0.491203	3.25e-07	0.00534755
A2MG_1424_5411	IgG2_4500	0.491011	3.29e-07	0.00541287
Apo_C3_74_2211.log	A1AT.mg.ml..log	0.490859	3.32e-07	0.00546531
A2HSG_176_5402.log	IgM_439_5200.log	0.490759	3.34e-07	0.00550005
HP_241_5401.log	HP_184_6501.log	0.490594	3.37e-07	0.00555774
IgM_46_4311.log	IgM_439_9200.log	0.490088	3.48e-07	0.00573855
IgG34_3510	IgG2.Norm.Resp	0.489821	3.54e-07	0.00583593
A2MG_869_5401	TF_432_5402	0.489553	3.6e-07	0.00593531
AGP1_103_7624.log	HP_184_5411.log	0.489144	3.7e-07	0.00609047
HP_241_7602.log	HP_184_6512.log	0.489127	3.7e-07	0.00609692
HP_207_11915	IgG1_4510	0.48878	3.78e-07	0.00623139
TF_630_6513.log	AGP12_56_6513.log	0.488444	3.86e-07	0.00636459
TF_630_6513.log	IgM_J_5412.log	0.487812	4.02e-07	0.0066222
TF_432_6502	IgG1_4410	0.487186	4.18e-07	0.00688722
TF_432_5402	IgG1_5510	0.486853	4.27e-07	0.00703204
A1AT_271_5402	IgG2_4500	0.486478	4.37e-07	0.00719883
A2MG_55_5402.log	TF_630_5412	0.485786	4.56e-07	0.00751614
AGP1_93_7612.log	AGP1_93_6513	0.485384	4.68e-07	0.00770685
IgA2_205_4510.log	IgA12_144_5400.log	0.485094	4.76e-07	0.00784718
IgG1_5411	IgG1_4510	0.484801	4.85e-07	0.00799123
A2HSG_156_6503.log	IgM_439_5200.log	0.484316	5e-07	0.00823542
AGP1_93_7604.log	AGP1_103_8704.log	0.483573	5.24e-07	0.00862339
IgA2_205_5412.log	IgA12_144_5401	0.483537	5.25e-07	0.00864267
IgM_439_8200.log	IgM_439_7200.log	0.483518	5.25e-07	0.00865292
A2MG_1424_5402	IgG1_4410	0.483414	5.29e-07	0.00870865
HP_241_5402.log	IgG2_5510	0.48333	5.31e-07	0.00875406
HP_207_11915	IgG1_4410	0.483295	5.33e-07	0.00877293
AGP1_93_7612.log	HP_241_6501	0.482772	5.5e-07	0.00906066
IgG2_5510	IgG2_4410	0.482738	5.51e-07	0.00907964
A2MG_70_3300.log	HP_207_121015.log	0.482685	5.53e-07	0.0091096
A2HSG_156_6503.log	IgM_J_5411.log	0.481576	5.92e-07	0.00975337
A2MG_869_5401	HP_207_11915	0.481409	5.98e-07	0.009854
AGP1_103_6513.log	HP_184_6513.log	0.481156	6.08e-07	0.0100085
A2HSG_176_6501	A2HSG_176_5412.log	0.480839	6.2e-07	0.0102052
IgG2_4510	IgG1_3510	0.480683	6.26e-07	0.0103035
HP_184_6512.log	IgG1_4500	0.480556	6.3e-07	0.010384
A2HSG_156_6513.log	IgM_439_7200.log	0.48049	6.33e-07	0.0104255
AGP1_93_6513	HP_184_6513.log	0.480195	6.45e-07	0.0106156
A2MG_55_5412	A2MG_247_5401.log	0.480144	6.47e-07	0.0106494
HP_207_11915	IgG2_4510	0.479975	6.53e-07	0.0107601
A2HSG_176_7600.log	IgM_439_5200.log	0.479929	6.55e-07	0.0107904
AGP1_93_8703.log	AGP1_103_7602.log	0.479764	6.62e-07	0.0108998
A2MG_55_5412	A2MG_1424_5411	0.479616	6.68e-07	0.0109982
IgG2_5411.log	IgG1_4510	0.479598	6.68e-07	0.0110107
A1AT_107_6513	AGP12_72_MC_6513.log	0.479486	6.73e-07	0.011086
AGP12_56_6502.log	AGP1_103_7624.log	0.478995	6.94e-07	0.0114234
A1AT_70_5402.log	Apo_C3_74_0300.log	0.478412	7.19e-07	0.0118363
HP_241_7602.log	HP_241_5401.log	0.478342	7.22e-07	0.0118867
A2MG_1424_5411	IgA12_144_5502	0.478094	7.33e-07	0.0120674
HP_241_5511.log	HP_207_11915	0.477969	7.38e-07	0.0121598
A2HSG_176_5402.log	IgM_46_5601.log	0.477644	7.53e-07	0.0124021
TF_630_5412	IgM_J_5412.log	0.477637	7.53e-07	0.0124073
AGP1_93_7612.log	AGP1_103_6513.log	0.477519	7.59e-07	0.0124967
HP_207_11915	IgG2_5510	0.477023	7.82e-07	0.0128784
A2MG_1424_5402	HP_241_5511.log	0.476433	8.1e-07	0.0133463
AGP1_33_6501.log	AGP1_103_9804.log	0.476395	8.12e-07	0.0133777
A2HSG_176_5412.log	IgM_439_9200.log	0.476017	8.31e-07	0.0136863
AGP1_93_7603.log	AGP1_103_7614.log	0.475883	8.38e-07	0.0137974
AGP12_72_MC_7602.log	AGP1_93_8704.log	0.475827	8.41e-07	0.0138442
A2MG_247_5401.log	A2MG_1424_6511.log	0.475766	8.44e-07	0.0138952
AGP12_72_MC_6503.log	AGP1_33_6503.log	0.475537	8.55e-07	0.0140884
A2MG_1424_5402	TF_432_5402	0.475521	8.56e-07	0.0141023
IgG1_4500	IgA2_205_5511.log	0.475421	8.61e-07	0.0141877
AGP1_93_6512.log	AGP1_33_6502.log	0.474489	9.11e-07	0.0150068
AGP12_72_MC_7613.log	IgM_J_5412.log	0.474378	9.17e-07	0.015107
A2MG.mg.ml..log	A1AT.mg.ml..log	0.47403	9.37e-07	0.0154261
AGP1_93_7604.log	AGP1_93_6503.log	0.47389	9.44e-07	0.0155558
TF_432_5402	IgG2_5411.log	0.473654	9.58e-07	0.0157782
HP_207_121015.log	HP_184_6501.log	0.473155	9.87e-07	0.0162569
A2HSG_156_6513.log	IgM_46_5601.log	0.473056	9.93e-07	0.0163533
AGP12_72_MC_7603.log	AGP1_93_7612.log	0.472312	1.04e-06	0.0170968
Apo_C3_74_A.off_1102	IgG1_4500	0.472153	1.05e-06	0.0172605
Apo_C3_74_2230A.log	Apo_C3_74_1102.log	0.472027	1.06e-06	0.0173903
IgG1_4411.log	IgA12_144_5500.log	0.471722	1.08e-06	0.0177095
HP_207_11915	IgG2_3510.log	0.471637	1.08e-06	0.0177997
AGP1_93_7612.log	AGP1_93_7603.log	0.470736	1.14e-06	0.0187796
A2HSG_156_5401	IgM_439_5200.log	0.470606	1.15e-06	0.0189246
A2HSG_176_5431.log	IgM_46_5601.log	0.470508	1.16e-06	0.0190353
IgG2_4510	IgG1_5410	0.470419	1.16e-06	0.0191365
A1AT_107_6513	AGP1_93_6513	0.470042	1.19e-06	0.019569
A2HSG_176_5412.log	TF_630_5412	0.469699	1.21e-06	0.0199711
A1AT_271_5402	IgG2_5411.log	0.469696	1.21e-06	0.0199737
AGP1_103_7624.log	AGP1_103_7614.log	0.469268	1.24e-06	0.0204869
A2MG_1424_6511.log	HP_241_5401.log	0.468832	1.28e-06	0.021021
IgG2_4500	IgG1_3510	0.46858	1.3e-06	0.0213363
A2HSG_176_6501	IgM_439_5200.log	0.468431	1.31e-06	0.021524
A2HSG_176_5431.log	IgM_439_8200.log	0.468054	1.34e-06	0.0220086
A2HSG_176_5431.log	HP_184_5412.log	0.467613	1.37e-06	0.0225866
AGP12_72_MC_7603.log	AGP1_93_8704.log	0.467586	1.37e-06	0.0226232
TF_432_5402	IgG1_4400.log	0.467578	1.37e-06	0.0226333
A2HSG_176_5412.log	A1AT_70_5412.log	0.467461	1.38e-06	0.02279
A2HSG_156_5401	IgM_439_9200.log	0.467351	1.39e-06	0.0229375
Apo_C3_74_0300.log	IgM_J_5411.log	0.467061	1.42e-06	0.0233317
AGP1_93_8703.log	AGP1_103_8704.log	0.466863	1.43e-06	0.0236049
AGP12_72_MC_7614.log	AGP1_103_8704.log	0.466342	1.48e-06	0.0243373
AGP1_93_8704.log	AGP1_93_7603.log	0.466301	1.48e-06	0.0243958
IgG2_5510	IgA2_205_5512	0.466286	1.48e-06	0.0244159
IgG2_4500	IgG2_3510.log	0.466134	1.5e-06	0.0246343
HP_184_5411.log	pep.IgA12.log	0.465767	1.53e-06	0.0251693
AGP1_93_8703.log	AGP1_93_7604.log	0.465555	1.55e-06	0.0254834
IgG1_5411	IgA2_205_5510.log	0.465298	1.57e-06	0.0258686
AGP1_93_8703.log	AGP1_93_7603.log	0.465203	1.58e-06	0.0260122
HP_184_5411.log	IgA.mg.ml..log	0.465114	1.59e-06	0.0261484
Apo_C3_74_2221.log	A1AT.mg.ml..log	0.465001	1.6e-06	0.0263217
IgG2_4510	IgA2_205_5511.log	0.463849	1.71e-06	0.0281475
AGP1_33_6501.log	HP_241_6501	0.463703	1.72e-06	0.0283871
A2HSG_156_5412.log	IgM_46_4311.log	0.463421	1.75e-06	0.0288559
A2HSG_156_5421.log	IgM_46_5601.log	0.46331	1.76e-06	0.0290422
IgG1_5400.log	IgA2_205_5511.log	0.463288	1.77e-06	0.0290804
AGP1_33_6503.log	AGP1_103_9804.log	0.463102	1.78e-06	0.0293948
A2MG_1424_5401	IgG1_4500	0.461742	1.93e-06	0.031801
IgA2_205_5410.log	IgA2_205_4510.log	0.461484	1.96e-06	0.0322796
IgM_46_5501	IgM_46_5411.log	0.461226	1.99e-06	0.0327628
AGP12_72_MC_7613.log	Apo_C3_74_2221.log	0.461044	2.01e-06	0.033108
AGP1_103_6513.log	IgM_J_5412.log	0.460433	2.08e-06	0.0342941
A2HSG_O_346_1101.log	IgM_46_5601.log	0.460059	2.13e-06	0.0350377
HP_207_11905	HP_207_10804.log	0.45979	2.16e-06	0.035584
HP_207_11915	IgG2_4500	0.459373	2.21e-06	0.0364444
AGP1_93_7604.log	AGP1_33_5402.log	0.459257	2.23e-06	0.036688
Apo_C3_74_A.off_1102	IgG2_4500	0.458839	2.28e-06	0.0375764
TF_630_5401.log	AGP12_72_MC_6503.log	0.458342	2.35e-06	0.0386604
IgA2_205_5512	IgA12_144_5501.log	0.458251	2.36e-06	0.0388607
IgM_46_4311.log	IgM_439_5200.log	0.457656	2.44e-06	0.0402038
TF_432_5402	IgG1_5410	0.457603	2.45e-06	0.0403233
TF_432_5402	IgG2_4500	0.457463	2.47e-06	0.0406471
IgM_46_5411.log	IgA12_144_5401	0.457462	2.47e-06	0.0406484
TF.mg.ml..log	A1AT.mg.ml..log	0.45723	2.5e-06	0.0411903
IgG1_5411	IgA12_144_5502	0.456687	2.58e-06	0.0424826
IgM_J_5412.log	IgM_439_7200.log	0.456667	2.58e-06	0.0425311
IgG1_4500	IgG1_3410	0.456017	2.68e-06	0.0441294
TF_432_5412.log	AGP1_33_5402.log	0.455715	2.73e-06	0.0448896
TF_630_5412	HP_184_6513.log	0.455603	2.74e-06	0.0451762
IgG.mg.ml..log	IgA.mg.ml..log	0.455345	2.78e-06	0.0458399
AGP1_33_6501.log	AGP1_103_8704.log	0.455325	2.79e-06	0.0458935
HP_184_6502	HP_184_6501.log	0.455094	2.82e-06	0.0464959
HP_207_11905	AGP.mg.ml..log	0.454847	2.86e-06	0.0471507
Apo_C3_74_2230A.log	Apo_C3_74_0300.log	0.454728	2.88e-06	0.0474685
IgG2_4510	IgA2_205_5512	0.454643	2.9e-06	0.047695
IgM_J_5412.log	IgM_46_5601.log	0.454317	2.95e-06	0.048583
IgG1_4410	IgG1_4400.log	0.453923	3.02e-06	0.049673
HP_241_5402.log	IgG1_4500	0.453814	3.03e-06	0.0499796
AGP1_103_7614.log	AGP1_103_7602.log	0.453658	3.06e-06	0.0504188
TF_432_5412.log	AGP12_72_MC_6503.log	0.4536	3.07e-06	0.0505831
TF_630_6513.log	IgM_46_5412.log	0.453442	3.1e-06	0.0510365
A1AT.mg.ml..log	HP.mg.ml..log	0.453382	3.11e-06	0.0512082
A2HSG_176_5431.log	A2HSG_156_5412.log	0.452752	3.22e-06	0.0530534
Apo_C3_74_1102.log	Apo_C3_74_0300.log	0.452667	3.24e-06	0.0533068
IgG3.Norm.Resp.log	relative.IgM.log	0.452488	3.27e-06	0.0538439
TF_630_5402.log	IgG1_4411.log	0.452075	3.35e-06	0.0551042
A1AT_271_5402	IgG1_5410	0.451615	3.43e-06	0.0565427
IgG2_4510	IgG1_4400.log	0.451533	3.45e-06	0.0568028
TF_432_6502	IgG1_3510	0.451415	3.47e-06	0.0571769
AGP1_93_7603.log	AGP1_103_7624.log	0.451369	3.48e-06	0.0573242
TF_432_5402	Apo_C3_74_A.off_1102	0.451009	3.55e-06	0.0584909
AGP12_72_MC_7614.log	AGP1_93_7612.log	0.450884	3.58e-06	0.0588994
AGP12_72_MC_6513.log	AGP1_103_7624.log	0.450465	3.66e-06	0.0602908
A2MG_869_5401	IgG1_4510	0.450431	3.67e-06	0.0604046
A2HSG_O_346_2200.log	IgM_J_5412.log	0.450134	3.73e-06	0.0614117
TF_432_5402	IgG2_4510	0.449875	3.78e-06	0.0623038
HP_207_11915	IgG1_3410	0.449809	3.8e-06	0.0625334
AGP12_72_MC_7602.log	IgG1_4411.log	0.449717	3.82e-06	0.0628528
A2MG_1424_5411	IgG2_4411	0.449284	3.91e-06	0.0643855
A2MG_1424_5411	A1AT_271_5412	0.449148	3.94e-06	0.0648729
AGP1_93_7604.log	AGP1_103_7602.log	0.449145	3.94e-06	0.0648825
A2HSG_156_5412.log	A2HSG_156_5402.log	0.449045	3.96e-06	0.0652425
A1AT_271_5402	HP_241_5402.log	0.448984	3.97e-06	0.0654656
Apo_C3_74_2211.log	Apo_C3_74_1102.log	0.448879	4e-06	0.0658454
AGP12_56_6502.log	AGP1_103_7614.log	0.448773	4.02e-06	0.0662344
A2MG_869_5401	A2MG_247_5401.log	0.448735	4.03e-06	0.0663741
IgG2_5411.log	IgA2_205_5512	0.448427	4.1e-06	0.0675171
IgM_J_5411.log	IgG1_4411.log	0.447998	4.2e-06	0.0691375
TF_432_5412.log	AGP1_93_6503.log	0.447975	4.2e-06	0.0692261
TF_432_6502	IgA12_144_5502	0.447782	4.25e-06	0.0699706
HP_241_5402.log	HP_207_11904	0.447153	4.4e-06	0.0724411
A2HSG_156_5402.log	IgM_46_5601.log	0.446681	4.51e-06	0.0743501
IgM_439_9200.log	IgM_439_8200.log	0.446527	4.55e-06	0.0749801
IgG1_3510	AGP.mg.ml..log	0.44561	4.79e-06	0.0788582
AGP1_93_6512.log	AGP1_33_5402.log	0.445307	4.87e-06	0.0801767
A1AT_271_5402	IgG1_4400.log	0.445258	4.88e-06	0.0803932
A2HSG_O_346_1101.log	IgM_J_5412.log	0.444977	4.96e-06	0.0816427
A1AT_271_5412	IgA12_144_5502	0.444976	4.96e-06	0.0816435
A1AT_271_5402	HP_184_6512.log	0.444877	4.98e-06	0.0820914
TF_432_5402	HP_241_5511.log	0.444673	5.04e-06	0.0830127
A2MG_1424_5401	TF_432_5402	0.444392	5.12e-06	0.0842965
A2HSG_156_6503.log	A2HSG_156_5412.log	0.444194	5.17e-06	0.0852135
AGP1_93_8704.log	AGP1_103_9804.log	0.44336	5.41e-06	0.0891801
A1AT_107_6513	TF_630_5412	0.442922	5.54e-06	0.0913301
TF_432_6502	IgG1_4510	0.44286	5.56e-06	0.091638
IgM_46_5411.log	IgM_209_5411	0.442618	5.64e-06	0.0928565
AGP2_103_6513.log	HP.mg.ml..log	0.442517	5.67e-06	0.0933651
A2HSG_156_5421.log	A2HSG_156_5412.log	0.441684	5.93e-06	0.0976851
AGP12_56_6513.log	AGP1_93_7612.log	0.441398	6.02e-06	0.0992085
HP_207_11915	HP_184_6512.log	0.441372	6.03e-06	0.0993485
AGP1_93_7612.log	AGP1_103_7614.log	0.441302	6.05e-06	0.0997267
A2MG_869_5401	IgG1_3510	0.440969	6.16e-06	0.101537
IgG1_5410	IgG1_4510	0.440287	6.4e-06	0.105347
IgG1_4411.log	IgA12_144_4500.log	0.439761	6.58e-06	0.108378
AGP1_93_7604.log	AGP1_103_9804.log	0.439557	6.65e-06	0.109573
AGP1_33_6503.log	AGP1_33_6501.log	0.438966	6.87e-06	0.113116
A1AT_271_5402	Apo_C3_74_A.off_1102	0.438472	7.05e-06	0.116156
IgM_209_4511	IgA12_144_4401.log	0.438193	7.16e-06	0.117904
HP_184_5402	IgM_J_5411.log	0.438182	7.16e-06	0.117974
HP_207_11904	relative.IgM.log	0.43805	7.21e-06	0.118808
TF_630_5401.log	AGP12_72_MC_7614.log	0.437235	7.54e-06	0.124109
IgM_46_5511	IgA12_144_5500.log	0.436702	7.75e-06	0.127688
IgM_J_5411.log	IgM_46_5412.log	0.43639	7.88e-06	0.129832
A2MG_869_5401	HP_241_5511.log	0.436173	7.97e-06	0.131343
HP_241_5402.log	IgG2_3510.log	0.436109	8e-06	0.131792
TF_630_5412	IgM_J_5411.log	0.436066	8.02e-06	0.132092
IgG2_3510.log	IgA12_144_4501.log	0.435773	8.15e-06	0.13417
TF_432_6502	IgG1_3410	0.435702	8.18e-06	0.134674
A1AT_271_5402	AGP.mg.ml..log	0.435051	8.46e-06	0.139414
AGP1_93_7604.log	AGP1_103_7624.log	0.434502	8.71e-06	0.14353
IgG1_4410	IgG1_3510	0.432216	9.83e-06	0.161939
IgM_J_5412.log	IgM_46_4311.log	0.430769	1.06e-05	0.17471
AGP12_72_MC_7613.log	AGP1_103_7624.log	0.4295	1.13e-05	0.186689
pep.N439.UnGly.log	TF.mg.ml..log	0.428824	1.17e-05	0.193384
HP_184_6512.log	IgG2_4411	0.428809	1.17e-05	0.193529
pep.IgA12.log	IgG.mg.ml..log	0.428393	1.2e-05	0.19776
IgM_46_5502.log	IgM_439_5200.log	0.427754	1.24e-05	0.204438
A2HSG_156_5412.log	IgM_J_5412.log	0.427724	1.24e-05	0.20475
HP_241_5511.log	IgG1_4500	0.427489	1.26e-05	0.207265
A2MG_1424_5411	IgG1_4500	0.427262	1.27e-05	0.209708
HP_241_5511.log	IgG2_4410	0.427029	1.29e-05	0.21226
AGP1_93_6512.log	IgM_J_5401	0.426506	1.32e-05	0.218078
IgA12_144_5501.log	IgA12_144_4501.log	0.426059	1.35e-05	0.223165
AGP1_103_7624.log	IgA12_144_5401	0.42582	1.37e-05	0.225935
IgG2_4510	IgG1_4410	0.42546	1.4e-05	0.230155
IgG2_5510	relative.IgM.log	0.4254	1.4e-05	0.230875
A2HSG_156_6503.log	IgM_46_5601.log	0.425109	1.42e-05	0.234353
A2HSG_156_5401	TF_432_5402	0.425082	1.42e-05	0.234684
IgA12_144_5501.log	IgG1.M.ox.Norm.Resp	0.424909	1.44e-05	0.236776
HP_207_11915	IgG2_4410	0.424818	1.44e-05	0.237884
IgG1_5400.log	IgG1_4500	0.424792	1.45e-05	0.238203
IgA12_144_5400.log	IgA12_144_4501.log	0.424656	1.46e-05	0.239875
HP_241_5511.log	IgG2_3510.log	0.424593	1.46e-05	0.240655
IgA2_205_5410.log	IgA12_144_5401	0.424589	1.46e-05	0.240702
AGP12_72_MC_6503.log	AGP1_93_7604.log	0.424572	1.46e-05	0.240917
TF_432_5402	IgG2_3510.log	0.42456	1.46e-05	0.241057
IgA12_144_4501.log	IgG1.M.ox.Norm.Resp	0.424501	1.47e-05	0.241791
HP_241_5511.log	IgG2_4411	0.42435	1.48e-05	0.243672
A2MG_1424_5402	Apo_C3_74_A.off_1102	0.424033	1.5e-05	0.247664
IgG1_5510	IgA2_205_5512	0.42386	1.52e-05	0.249875
A2MG_1424_5401	IgG1_4410	0.42382	1.52e-05	0.250381
IgM_46_5511	IgA12_144_4500.log	0.423466	1.55e-05	0.254958
IgA2_205_5510.log	IgA12_144_5400.log	0.423145	1.57e-05	0.259173
IgG2_4500	IgA12_144_5502	0.423124	1.58e-05	0.259459
IgG34_4411.log	IgG34_3510	0.422783	1.6e-05	0.264017
IgA12_144_5502	AGP.mg.ml..log	0.422741	1.61e-05	0.264587
Apo_C3_74_A.off_1102	Apo_C3_74_1101.log	0.422552	1.62e-05	0.267141
HP_241_5511.log	IgG1_3510	0.422552	1.62e-05	0.267144
A2HSG_O_346_1101.log	TF_630_6513.log	0.422255	1.65e-05	0.271226
TF_630_5401.log	AGP1_33_5402.log	0.422233	1.65e-05	0.271521
A2HSG_O_346_2200.log	IgM_46_5601.log	0.422228	1.65e-05	0.27159
TF_432_5402	IgG1_5411	0.42198	1.67e-05	0.275052
IgM_J_5412.log	IgG1_4411.log	0.42193	1.67e-05	0.275756
IgM_46_5411.log	IgM_46_4311.log	0.421706	1.69e-05	0.278913
IgM_J_5412.log	IgM_439_6200.log	0.421494	1.71e-05	0.281941
A2HSG_176_5412.log	TF_630_6513.log	0.420708	1.78e-05	0.293407
A1AT_271_5402	HP_241_5511.log	0.420695	1.78e-05	0.29361
IgM_46_5601.log	IgM_46_4311.log	0.42061	1.79e-05	0.294873
IgG2_4510	relative.IgM.log	0.42049	1.8e-05	0.29668
A2HSG_176_5412.log	IgM_J_5411.log	0.42023	1.83e-05	0.300604
IgM_J_5411.log	IgM_46_5502.log	0.420207	1.83e-05	0.30095
A1AT_271_5402	IgG1_5510	0.419764	1.87e-05	0.307785
A2HSG_O_346_2200.log	TF_630_6513.log	0.419462	1.9e-05	0.312517
IgG2_5510	IgG1_5400.log	0.419435	1.9e-05	0.312937
A2HSG_176_7600.log	IgM_46_5601.log	0.419378	1.91e-05	0.313844
AGP1_93_7612.log	AGP1_33_6501.log	0.418934	1.95e-05	0.320947
A2HSG_176_5431.log	A1AT_107_5412	0.418799	1.96e-05	0.32314
AGP2_103_6513.log	Apo_C3_74_0300.log	0.41877	1.96e-05	0.323618
TF_630_6513.log	TF_630_5412	0.418738	1.97e-05	0.324133
A2MG_1424_5401	IgG1_5410	0.418476	1.99e-05	0.328447
AGP1_103_7602.log	pep.N439.UnGly.log	0.418215	2.02e-05	0.332781
Apo_C3_74_A.off_1102	Apo_C3_74_2221.log	0.418109	2.03e-05	0.334567
AGP1_93_8703.log	A1AT.mg.ml..log	0.417979	2.04e-05	0.336761
IgG2_5411.log	IgA2_205_5510.log	0.41756	2.09e-05	0.343928
pep.N439.UnGly.log	A2MG.mg.ml..log	0.417486	2.1e-05	0.345201
Apo_C3_74_A.off_1101.log	Apo_C3_74_2230A.log	0.417348	2.11e-05	0.3476
A2MG_1424_6511.log	AGP1_103_7624.log	0.417322	2.11e-05	0.348051
AGP12_72_MC_6513.log	IgM_J_5411.log	0.417032	2.14e-05	0.353165
IgG1.non.Glyc.Norm.Resp.log	IgG1.M.ox.Norm.Resp	0.416813	2.17e-05	0.357049
IgG2_4500	IgG1_5411	0.416613	2.19e-05	0.360653
HP_241_5402.log	IgG1_4410	0.416593	2.19e-05	0.361013
A1AT_70_5412.log	A1AT.mg.ml..log	0.416367	2.22e-05	0.365123
IgM_46_5511	IgM_209_5511	0.416044	2.25e-05	0.371065
AGP12_72_MC_7603.log	Apo_C3_74_0300.log	0.415678	2.29e-05	0.3779
A2HSG_156_5421.log	IgM_46_5411.log	0.415526	2.31e-05	0.380778
TF_630_6513.log	IgM_46_5502.log	0.415459	2.32e-05	0.382059
A2MG_1424_5402	IgG1_3510	0.414822	2.39e-05	0.394377
IgG2_4411	IgG1_3510	0.414765	2.4e-05	0.395486
Apo_C3_74_2211.log	Apo_C3_74_0300.log	0.414688	2.41e-05	0.397014
TF_432_5412.log	HP_207_11905	0.414654	2.41e-05	0.397676
A2HSG_156_5401	A1AT_271_5402	0.414532	2.43e-05	0.400098
HP_207_10803	IgA12_144_5400.log	0.41448	2.44e-05	0.401151
AGP1_93_7612.log	AGP1_103_7624.log	0.414257	2.46e-05	0.40561
TF_630_6513.log	HP_184_6513.log	0.414069	2.49e-05	0.409419
IgG2_4500	IgG2_3410	0.413561	2.55e-05	0.41987
AGP12_72_MC_7614.log	AGP1_103_7602.log	0.413406	2.57e-05	0.42311
AGP1_93_8703.log	pep.N439.UnGly.log	0.41289	2.64e-05	0.434056
IgG2_5510	IgG1_4500	0.412756	2.65e-05	0.436933
IgG1_3410	AGP.mg.ml..log	0.412679	2.66e-05	0.438611
AGP1_103_8704.log	Apo_C3_74_0300.log	0.412578	2.68e-05	0.440798
IgG2_4411	AGP.mg.ml..log	0.41224	2.72e-05	0.448223
HP_241_5511.log	AGP.mg.ml..log	0.412059	2.75e-05	0.452255
A2MG_1424_5402	HP_207_11915	0.41197	2.76e-05	0.45424
HP_241_7602.log	HP_207_121015.log	0.411817	2.78e-05	0.457675
IgA12_144_5501.log	IgA12_144_4500.log	0.411575	2.81e-05	0.463163
AGP12_72_MC_7614.log	IgM_209_5511	0.411202	2.86e-05	0.471753
HP_184_5401	IgA12_144_5400.log	0.410862	2.91e-05	0.479709
IgM_209_5411	IgA12_144_5402.log	0.410717	2.93e-05	0.483141
Apo_C3_74_A.off_1102	IgG2_5411.log	0.410263	3e-05	0.494012
A1AT_70_5402.log	TF_630_5402.log	0.409519	3.11e-05	0.512376
AGP1_93_8703.log	AGP1_103_9804.log	0.409013	3.19e-05	0.525202
IgG1_3410	IgA12_144_5502	0.408813	3.22e-05	0.530356
A2MG_1424_5401	A1AT_271_5402	0.408757	3.23e-05	0.531801
IgM_46_5502.log	HP.mg.ml..log	0.40836	3.29e-05	0.542201
A2HSG_156_5412.log	IgM_46_5601.log	0.408131	3.33e-05	0.548292
AGP1_93_7604.log	AGP1_33_6501.log	0.408091	3.34e-05	0.549361
A2HSG_156_5402.log	IgM_46_5411.log	0.407984	3.35e-05	0.552237
HP_207_10803	IgA2_205_4510.log	0.407866	3.37e-05	0.555431
IgM_J_5411.log	IgA12_144_5401	0.407712	3.4e-05	0.559605
AGP12_72_MC_7614.log	IgG1_4411.log	0.407264	3.47e-05	0.571923
IgG2_4500	IgG1_5510	0.407023	3.51e-05	0.578646
Apo_C3_74_2212.log	IgG.mg.ml..log	0.406789	3.55e-05	0.585257
IgM_439_7200.log	IgM_439_5200.log	0.406522	3.6e-05	0.592886
A2MG_55_5402.log	A2HSG_176_5431.log	0.406456	3.61e-05	0.594784
IgG2_4410	AGP.mg.ml..log	0.406246	3.65e-05	0.600874
A2HSG_156_5412.log	IgM_439_9200.log	0.405917	3.71e-05	0.610531
Apo_C3_74_A.off_1102	IgG2_4411	0.405397	3.8e-05	0.62607
AGP1_93_7613.log	IgM_J_5412.log	0.405331	3.81e-05	0.628076
A2MG_869_5401	IgA12_144_5502	0.404748	3.92e-05	0.645988
IgG1.M.ox.Norm.Resp	TF.mg.ml..log	0.404734	3.92e-05	0.646418
IgM_46_5601.log	IgG34_4411.log	0.404587	3.95e-05	0.651012
Apo_C3_74_0300.log	A2MG.mg.ml..log	0.404475	3.97e-05	0.654535
AGP1_103_9804.log	AGP1_103_7614.log	0.403506	4.16e-05	0.685744
AGP12_72_MC_7613.log	Apo_C3_74_0300.log	0.403461	4.17e-05	0.687224
IgM_209_5412.log	IgA12_144_5401	0.402425	4.38e-05	0.722221
A1AT_107_6513	TF_630_6513.log	0.402411	4.39e-05	0.722716
TF_630_5402.log	TF_432_5412.log	0.401877	4.5e-05	0.741379
IgA2_205_5410.log	IgA12_144_5400.log	0.401639	4.55e-05	0.749873
TF_432_5402	AGP.mg.ml..log	0.401434	4.6e-05	0.757227
A2HSG_156_5401	IgA12_144_5502	0.401195	4.65e-05	0.765915
IgG1_5410	IgG1_4400.log	0.400999	4.69e-05	0.773092
AGP12_72_MC_7614.log	AGP12_56_6502.log	0.400853	4.73e-05	0.778507
A2HSG_156_5412.log	AGP1_103_6513.log	0.400742	4.75e-05	0.782628
Apo_C3_74_A.off_1101.log	Apo_C3_74_2221.log	0.400346	4.84e-05	0.797494
AGP1_103_8704.log	AGP1_103_7614.log	0.400292	4.85e-05	0.799533
AGP12_72_MC_7602.log	AGP1_93_6512.log	0.400062	4.91e-05	0.808341
HP_184_6512.log	IgG2_4500	0.399789	4.97e-05	0.818884
TF_630_5401.log	AGP1_93_6503.log	0.399746	4.98e-05	0.820561
A2HSG_176_5402.log	TF_630_6513.log	0.399702	4.99e-05	0.822279
HP_241_5511.log	IgG2_4510	0.399216	5.11e-05	0.841435
IgM_439_9200.log	IgM_439_7200.log	0.399176	5.12e-05	0.842999
HP_241_5511.log	HP_184_6512.log	0.398998	5.16e-05	0.850152
TF_630_6513.log	IgM_439_6200.log	0.398575	5.27e-05	0.867347
A2HSG_156_6513.log	IgM_J_5411.log	0.397756	5.47e-05	0.901507
TF_630_5401.log	AGP2_103_6513.log	0.397572	5.52e-05	0.909346
IgG1_4410	IgA2_205_5511.log	0.397533	5.53e-05	0.91105
IgG2_4411	IgA2_205_5511.log	0.397099	5.65e-05	0.929855
HP_207_121015.log	IgG1_5410	0.396827	5.72e-05	0.941806
AGP12_72_MC_7614.log	HP_241_6501	0.396694	5.75e-05	0.947694
HP_207_11915	IgG1_4400.log	0.395863	5.98e-05	0.985416
A2MG_1424_5411	IgG1_4510	0.395857	5.98e-05	0.98568
IgG1_5510	IgA2_205_5510.log	0.39576	6.01e-05	0.990151
A2HSG_156_5401	IgM_439_8200.log	0.395582	6.06e-05	0.998439
A1AT.mg.ml..log	IgG.mg.ml..log	0.395577	6.06e-05	0.998701
A2MG_55_5402.log	Apo_C3_74_2221.log	0.395266	6.15e-05	1
Apo_C3_74_0300.log	IgM_46_5411.log	0.395113	6.2e-05	1
AGP12_56_6503.log	pep.N439.UnGly.log	0.394541	6.36e-05	1
Apo_C3_74_A.off_1102	Apo_C3_74_A.off_1101.log	0.394443	6.39e-05	1
AGP1_103_7602.log	A2HSG.mg.ml..log	0.394413	6.4e-05	1
AGP12_72_MC_6503.log	AGP1_103_7624.log	0.394194	6.47e-05	1
AGP12_56_6503.log	AGP1_103_7614.log	0.394103	6.5e-05	1
A2MG_1424_5402	IgG1_4510	0.393985	6.53e-05	1
HP_241_5511.log	IgG2_5510	0.393894	6.56e-05	1
Apo_C3_74_A.off_1101.log	Apo_C3_74_2211.log	0.393889	6.56e-05	1
IgG34_4510.log	IgG1.M.ox.Norm.Resp	0.393869	6.57e-05	1
HP_184_6512.log	IgG2_5411.log	0.393618	6.64e-05	1
AGP12_72_MC_7602.log	AGP1_103_7614.log	0.393433	6.7e-05	1
TF_630_5401.log	TF_432_5412.log	0.393159	6.79e-05	1
A2MG_1424_5401	TF_432_6502	0.393074	6.81e-05	1
AGP1_33_6502.log	AGP1_103_7614.log	0.392907	6.87e-05	1
Apo_C3_74_A.off_1102	IgG1_5411	0.3928	6.9e-05	1
IgM_439_8200.log	IgM_439_6200.log	0.392636	6.95e-05	1
A2HSG_156_6513.log	AGP.mg.ml..log	0.392502	7e-05	1
HP_241_5511.log	IgG1_4510	0.39245	7.01e-05	1
TF_432_6502	AGP.mg.ml..log	0.392062	7.14e-05	1
HP_207_11904	IgA2_205_5511.log	0.391751	7.24e-05	1
HP_207_10803	IgA2_205_5511.log	0.391685	7.27e-05	1
A2MG_55_5402.log	AGP12_72_MC_6513.log	0.391429	7.35e-05	1
A2MG_1424_5401	IgA12_144_5502	0.391415	7.36e-05	1
IgG2_4500	AGP.mg.ml..log	0.391396	7.36e-05	1
A2HSG_176_5431.log	TF_630_6513.log	0.391256	7.41e-05	1
AGP1_93_8703.log	AGP1_33_6502.log	0.39108	7.47e-05	1
A2HSG_156_5402.log	TF_630_6513.log	0.390944	7.52e-05	1
A2MG_1424_6511.log	HP_184_5412.log	0.390924	7.53e-05	1
A2MG_1424_5411	AGP.mg.ml..log	0.390887	7.54e-05	1
IgA2_205_5510.log	IgA2_205_5410.log	0.390803	7.57e-05	1
A2HSG_156_5421.log	TF_630_6513.log	0.390581	7.65e-05	1
A2MG.mg.ml..log	IgG.mg.ml..log	0.390432	7.7e-05	1
A2HSG_156_5412.log	A2HSG_156_5401	0.390405	7.71e-05	1
HP_184_5412.log	IgM_J_5411.log	0.39014	7.8e-05	1
A2HSG_176_6501	IgM_439_8200.log	0.389932	7.88e-05	1
A2MG_55_5402.log	IgM_46_5411.log	0.389652	7.98e-05	1
A2MG_1424_5411	A2HSG_156_5401	0.389624	7.99e-05	1
Apo_C3_74_A.off_1102	IgG2_5510	0.389281	8.12e-05	1
TF_432_5412.log	HP.mg.ml..log	0.388981	8.23e-05	1
Apo_C3_74_A.off_1102	IgG1_4510	0.388451	8.43e-05	1
AGP12_72_MC_7614.log	AGP1_33_6503.log	0.387962	8.62e-05	1
AGP12_56_6513.log	IgM_J_5412.log	0.38763	8.75e-05	1
IgG1_5510	IgG1_4400.log	0.386934	9.04e-05	1
HP_207_11905	HP_207_11904	0.386804	9.09e-05	1
HP_207_121015.log	IgM_J_5401	0.386788	9.1e-05	1
A2HSG_156_5401	IgG1_3510	0.386514	9.21e-05	1
A2MG_1424_5402	IgG1_3410	0.386254	9.32e-05	1
AGP12_56_6513.log	IgM_439_7200.log	0.386102	9.39e-05	1
IgG1_5400.log	IgA2_205_5510.log	0.386046	9.41e-05	1
TF_630_5402.log	AGP12_72_MC_6503.log	0.386018	9.42e-05	1
AGP12_72_MC_7614.log	AGP1_103_7614.log	0.38597	9.44e-05	1
HP_241_5402.log	AGP.mg.ml..log	0.385966	9.44e-05	1
AGP1_103_7624.log	Apo_C3_74_0300.log	0.38593	9.46e-05	1
AGP1_93_6513	IgM_J_5412.log	0.38562	9.59e-05	1
IgM_J_5412.log	HP.mg.ml..log	0.385578	9.61e-05	1
IgM_J_5411.log	IgM_46_4311.log	0.385371	9.7e-05	1
A1AT.mg.ml..log	IgA.mg.ml..log	0.385346	9.71e-05	1
IgG2_4410	IgG1_4400.log	0.385006	9.86e-05	1
A2MG_1424_5402	TF_432_6502	0.384982	9.87e-05	1
TF_630_5402.log	IgM_J_5412.log	0.384943	9.89e-05	1
HP_184_6512.log	IgG2_4410	0.384862	9.93e-05	1
A1AT_70_5402.log	A1AT_107_6503	0.384786	9.96e-05	1
HP_241_5402.log	IgG1_5510	0.384596	0.000100477	1
pep.IgA12.log	HP.mg.ml..log	0.384129	0.00010262	1
A2HSG_156_6513.log	HP.mg.ml..log	0.383894	0.000103715	1
AGP12_56_6503.log	A2HSG.mg.ml..log	0.38366	0.000104811	1
AGP12_56_6513.log	AGP1_103_7624.log	0.383269	0.000106673	1
IgG1.non.Glyc	A1AT.mg.ml..log	0.38311	0.000107439	1
IgG1_4500	IgA2_205_5510.log	0.38311	0.00010744	1
IgA2_205_5512	IgA12_144_5402.log	0.382869	0.000108611	1
TF_630_6513.log	HP_184_5402	0.382806	0.000108919	1
IgG2_4500	IgG1_5410	0.382686	0.000109506	1
A2HSG_176_5412.log	A2HSG_156_5412.log	0.382563	0.000110112	1
AGP1_103_7602.log	IgM.mg.ml..log	0.382272	0.000111561	1
IgM_J_5412.log	pep.IgA12.log	0.382046	0.000112696	1
Apo_C3_74_A.off_1102	IgG1_4410	0.381978	0.000113043	1
A1AT_271_5402	IgG2_4510	0.381932	0.000113274	1
IgG1_4510	IgA2_205_5511.log	0.381795	0.000113971	1
HP_241_5511.log	Apo_C3_74_A.off_1102	0.381619	0.000114873	1
Apo_C3_74_1102.log	A1AT.mg.ml..log	0.380852	0.00011888	1
HP_184_5402	IgM_J_5412.log	0.380458	0.00012099	1
HP_241_5402.log	IgG2_4411	0.380273	0.000121992	1
IgA12_144_4500.log	IgA12_144_4401.log	0.380261	0.000122056	1
A2MG_1424_5411	TF_432_6502	0.380062	0.000123143	1
Apo_C3_74_0300.log	IgG1_4411.log	0.380049	0.000123215	1
IgG1.M.ox.Norm.Resp	relative.IgM.log	0.37978	0.000124701	1
IgG2_3510.log	AGP.mg.ml..log	0.379519	0.000126154	1
HP_241_5402.log	IgG1_4400.log	0.379203	0.000127943	1
HP_184_5412.log	IgM_J_5412.log	0.378911	0.000129607	1
AGP12_72_MC_6503.log	AGP1_93_8703.log	0.378839	0.000130021	1
IgG2_4410	IgG1_3510	0.37872	0.000130713	1
Apo_C3_74_0300.log	pep.IgA12.log	0.3786	0.000131411	1
TF.mg.ml..log	Apo.mg.ml..log	0.378565	0.000131611	1
IgM_J_5411.log	IgM_46_5411.log	0.378513	0.00013192	1
A2HSG_176_5402.log	IgM_46_5411.log	0.378445	0.000132315	1
A2HSG_156_5402.log	TF_630_5412	0.37836	0.000132817	1
IgA2_205_4510.log	IgA12_144_5502	0.37813	0.000134174	1
A1AT_271_5402	IgG1_5411	0.378115	0.000134265	1
A2MG_869_5401	IgG1_4410	0.378041	0.000134706	1
AGP12_72_MC_7602.log	HP_184_6502	0.378035	0.000134739	1
AGP12_72_MC_6513.log	HP_184_5412.log	0.377731	0.000136563	1
TF_630_5401.log	IgG1_4411.log	0.376927	0.000141495	1
IgM_46_5601.log	IgM_46_5511	0.3768	0.000142289	1
HP_207_11904	HP_184_6512.log	0.376782	0.000142402	1
Apo_C3_74_0300.log	IgA.mg.ml..log	0.376721	0.000142785	1
TF.mg.ml..log	A2HSG.mg.ml..log	0.376697	0.000142941	1
HP_241_5511.log	IgG1_4410	0.376696	0.000142943	1
A2MG_1424_5411	IgG1_3510	0.376182	0.000146218	1
A2MG_1424_5411	HP_241_5402.log	0.376096	0.000146767	1
AGP12_72_MC_6503.log	AGP1_103_7614.log	0.375802	0.000148679	1
AGP1_33_6501.log	AGP1_103_7614.log	0.374951	0.000154335	1
Apo_C3_74_A.off_1102	IgG2_4410	0.374789	0.000155433	1
HP_241_7604.log	IgA12_144_5401	0.374403	0.000158082	1
AGP1_93_8703.log	IgM.mg.ml..log	0.374102	0.000160174	1
AGP12_72_MC_6513.log	Apo_C3_74_0300.log	0.37369	0.000163078	1
AGP12_72_MC_7614.log	AGP12_56_6503.log	0.373669	0.000163232	1
IgG1_4411.log	IgA12_144_4401.log	0.37304	0.000167767	1
IgM_J_5411.log	IgM_439_6200.log	0.372944	0.000168473	1
AGP1_93_8703.log	A2HSG.mg.ml..log	0.372935	0.000168539	1
A2MG_1424_5401	IgA2_205_5511.log	0.37254	0.000171454	1
A2MG_1424_6511.log	A2HSG_176_5412.log	0.372488	0.000171845	1
IgG2_4411	IgG1_3410	0.372398	0.000172516	1
pep.IgA12.log	A1AT.mg.ml..log	0.372305	0.000173213	1
AGP1_93_6512.log	AGP1_93_6503.log	0.372219	0.000173863	1
IgG1_5410	relative.IgM.log	0.372087	0.000174863	1
A2MG_1424_5401	HP_241_5511.log	0.37201	0.00017545	1
IgG2_3410	AGP.mg.ml..log	0.371932	0.000176044	1
IgM_46_5601.log	IgM_439_6200.log	0.371587	0.000178699	1
A2HSG_156_6513.log	IgM_439_5200.log	0.371566	0.000178861	1
A2HSG_156_5421.log	TF_630_5412	0.371282	0.000181072	1
A2MG_1424_6511.log	A2HSG_176_5431.log	0.371143	0.000182164	1
HP_184_6512.log	IgA12_144_5502	0.371051	0.000182893	1
HP_184_5412.log	pep.IgA12.log	0.370596	0.000186522	1
AGP1_93_7613.log	Apo_C3_74_1101.log	0.370593	0.000186546	1
HP_207_10803	IgA12_144_4501.log	0.370265	0.00018921	1
A2MG_55_5402.log	IgM_J_5412.log	0.370007	0.000191326	1
Apo_C3_74_A.off_1102	IgG1_5410	0.369847	0.000192652	1
A2MG_1424_5402	IgG2_4411	0.369764	0.000193343	1
HP_184_6512.log	HP_184_6501.log	0.369672	0.000194107	1
IgG2_4410	IgG1_5400.log	0.369613	0.000194605	1
HP_184_6503.log	IgG1.non.Glyc	0.369097	0.000198968	1
A2MG_247_5401.log	A1AT_271_5412	0.36892	0.00020049	1
HP_241_7604.log	HP_207_121015.log	0.368883	0.000200809	1
TF_630_5412	IgM_46_5412.log	0.368655	0.000202781	1
HP_241_5401.log	IgG1.non.Glyc	0.368257	0.000206276	1
A2MG.mg.ml..log	IgM.mg.ml..log	0.36813	0.000207405	1
AGP1_33_6502.log	AGP1_103_7624.log	0.368103	0.000207638	1
A2MG_1424_5411	IgG1_4410	0.367991	0.000208638	1
IgM_J_5412.log	A1AT.mg.ml..log	0.367911	0.000209358	1
HP_241_6502.log	HP_241_5402.log	0.367868	0.000209743	1
HP_241_5511.log	HP_207_11904	0.36786	0.000209815	1
AGP1_93_6512.log	HP_207_121015.log	0.367662	0.000211603	1
IgG2_4400.log	AGP.mg.ml..log	0.36766	0.00021162	1
TF_432_6502	IgG1_5510	0.367594	0.000212217	1
AGP1_103_8704.log	IgG.mg.ml..log	0.367378	0.000214187	1
TF_630_5401.log	Apo_C3_74_0300.log	0.367005	0.000217626	1
A2HSG_176_5412.log	HP_184_5412.log	0.366991	0.00021776	1
A2MG_1424_6511.log	IgM_46_5412.log	0.366808	0.000219466	1
A2HSG_156_5401	AGP.mg.ml..log	0.36662	0.000221233	1
HP_241_5402.log	HP_184_6512.log	0.366606	0.000221364	1
IgA2_205_5510.log	IgA12_144_5502	0.366566	0.000221737	1
IgM_46_5411.log	IgA12_144_5402.log	0.366524	0.000222142	1
IgA2_205_5411	IgA12_144_5402.log	0.366513	0.000222238	1
A2MG_1424_6511.log	IgM_46_5411.log	0.366438	0.000222953	1
A1AT_107_6503	A1AT_107_5412	0.366392	0.000223393	1
IgM_439_8200.log	IgM_439_5200.log	0.366381	0.000223499	1
IgM_46_5601.log	IgG1.Norm.Resp.log	0.366351	0.000223779	1
A2MG_55_5402.log	A1AT_70_5412.log	0.366299	0.000224276	1
TF_432_5402	IgG2_5510	0.365569	0.000231358	1
AGP12_56_6503.log	IgM.mg.ml..log	0.365248	0.000234525	1
IgM_209_4511	IgA12_144_4500.log	0.365197	0.000235037	1
HP_241_5511.log	IgG2_3410	0.365152	0.000235486	1
AGP1_93_7612.log	AGP1_93_6512.log	0.365021	0.000236803	1
A2HSG_176_6501	IgM_439_7200.log	0.364611	0.000240956	1
HP_184_6503.log	pep.IgA12.log	0.364385	0.000243264	1
HP.mg.ml..log	IgA.mg.ml..log	0.364327	0.000243867	1
A2HSG_176_5412.log	A1AT_107_5412	0.364025	0.000247001	1
Apo_C3_74_1102.log	Apo_C3_74_1101.log	0.363942	0.00024787	1
A2MG_1424_5402	AGP.mg.ml..log	0.363641	0.000251046	1
AGP2_103_6513.log	A1AT.mg.ml..log	0.363551	0.000251994	1
A2HSG_176_6501	AGP.mg.ml..log	0.363439	0.000253192	1
AGP1_103_9804.log	AGP1_103_7624.log	0.363437	0.000253208	1
AGP2_103_6513.log	IgG1_4411.log	0.363097	0.00025687	1
IgM_46_5412.log	IgM_46_5411.log	0.362896	0.000259059	1
A2MG_1424_5401	IgG2_5411.log	0.36285	0.000259555	1
HP_241_7604.log	HP_184_6512.log	0.362657	0.00026168	1
A1AT_271_5412	TF_432_5402	0.36254	0.000262968	1
HP_207_10804.log	IgG1_3510	0.362255	0.000266138	1
Apo_C3_74_A.off_1102	IgG1_5510	0.362232	0.000266397	1
IgG1.Norm.Resp.log	A1AT.mg.ml..log	0.361886	0.000270292	1
AGP12_72_MC_7613.log	Apo_C3_74_1102.log	0.361438	0.000275428	1
AGP12_56_6503.log	AGP1_103_7624.log	0.361414	0.000275699	1
A2HSG_176_5431.log	HP_207_11914	0.361269	0.000277381	1
A2MG_1424_5401	IgG1_5510	0.360772	0.000283217	1
AGP1_93_6512.log	A2HSG.mg.ml..log	0.360711	0.000283944	1
AGP1_93_7612.log	HP_241_6502.log	0.360644	0.000284736	1
A1AT_107_6503	AGP12_56_6503.log	0.360585	0.000285436	1
HP_241_5402.log	IgG2_4500	0.360557	0.00028577	1
A2MG_1424_5411	HP_207_11915	0.360382	0.000287871	1
AGP12_72_MC_6503.log	IgG1_4411.log	0.360348	0.000288287	1
A2HSG_156_5412.log	IgA12_144_4500.log	0.360228	0.000289732	1
TF_630_5401.log	AGP12_72_MC_7602.log	0.360063	0.000291731	1
AGP1_103_7624.log	IgM_209_5412.log	0.359939	0.000293242	1
A2HSG_156_5421.log	HP_184_6513.log	0.359771	0.000295308	1
HP_241_6501	HP_184_6502	0.359343	0.000300618	1
HP_207_10803	HP_184_6512.log	0.359244	0.000301864	1
A2MG.mg.ml..log	A2HSG.mg.ml..log	0.35905	0.000304317	1
HP_207_11915	IgG2_3410	0.358847	0.000306887	1
AGP1_93_6513	IgM_J_5411.log	0.358807	0.000307404	1
HP_184_6503.log	IgM_J_5411.log	0.358773	0.000307833	1
A2MG_869_5401	A2MG_1424_5402	0.358631	0.000309655	1
A2MG_247_5401.log	A2HSG_156_6513.log	0.358363	0.000313119	1
Apo_C3_74_1101.log	Apo_C3_74_0300.log	0.358128	0.000316193	1
IgG2_5411.log	IgA2_205_5412.log	0.357922	0.000318902	1
HP_241_6502.log	IgG1.non.Glyc.Norm.Resp.log	0.357808	0.000320416	1
HP_241_5402.log	IgG1_3410	0.357633	0.000322751	1
IgM_46_5601.log	IgM_439_9200.log	0.357545	0.000323923	1
IgG1_4400.log	IgG1_3510	0.357131	0.000329516	1
AGP12_72_MC_7603.log	HP_184_6503.log	0.356977	0.000331623	1
HP_207_11915	IgG2_5411.log	0.35675	0.000334754	1
TF_630_6513.log	TF_432_5412.log	0.356749	0.000334758	1
HP_184_6512.log	IgG1_4400.log	0.356718	0.000335191	1
A2MG_55_5402.log	A1AT.mg.ml..log	0.356708	0.000335324	1
AGP1_93_8704.log	AGP1_33_6503.log	0.356705	0.000335365	1
TF_432_6502	Apo_C3_74_A.off_1102	0.356117	0.000343596	1
TF_630_5412	IgM_439_7200.log	0.355853	0.000347354	1
A2HSG_156_5401	HP_241_5402.log	0.355829	0.000347697	1
TF_630_5412	A1AT.mg.ml..log	0.355773	0.000348503	1
AGP12_72_MC_7613.log	IgM_J_5411.log	0.355732	0.000349096	1
IgM_46_5511	IgA12_144_5501.log	0.355419	0.00035361	1
IgG2_5411.log	IgG1_4400.log	0.354825	0.000362343	1
TF_630_5412	IgM_46_4311.log	0.354666	0.000364724	1
AGP1_103_9804.log	A2HSG.mg.ml..log	0.354522	0.000366887	1
HP_241_6502.log	HP_184_5402	0.354299	0.000370246	1
A2MG_1424_5411	IgG2_5411.log	0.354032	0.000374313	1
Apo_C3_74_2221.log	IgM_J_5412.log	0.353835	0.00037734	1
A2HSG_156_5402.log	HP_184_6513.log	0.353275	0.000386078	1
A2HSG_176_5402.log	HP_184_6513.log	0.353253	0.000386431	1
IgG2_3510.log	IgA12_144_4500.log	0.352902	0.000392003	1
A2MG_1424_5402	IgG2_4410	0.352818	0.000393349	1
IgA2_205_5511.log	relative.IgM.log	0.352592	0.000396987	1
AGP12_72_MC_7613.log	AGP12_72_MC_7603.log	0.352535	0.000397902	1
TF_432_6502	IgG2_4410	0.3525	0.000398478	1
TF.mg.ml..log	IgM.mg.ml..log	0.352354	0.000400855	1
A2MG_1424_6511.log	A1AT_70_5412.log	0.351977	0.000407046	1
A2MG_991_5402	AGP12_72_MC_6513.log	0.351495	0.000415098	1
IgG2_4411	IgG1_4400.log	0.351483	0.000415288	1
IgA12_144_5500.log	IgG1.M.ox.Norm.Resp	0.351432	0.000416148	1
A2HSG_176_7600.log	TF_630_5412	0.351003	0.000423453	1
IgG1_5400.log	IgG1_4410	0.350689	0.000428883	1
A2MG_1424_5411	HP_241_5511.log	0.350491	0.000432324	1
TF_432_5412.log	IgM_46_5412.log	0.350401	0.000433896	1
IgG2_5411.log	IgA12_144_5402.log	0.350271	0.000436183	1
IgM_J_5401	IgM.mg.ml..log	0.350174	0.000437906	1
HP_207_10803	IgA2_205_5510.log	0.349969	0.00044155	1
A2MG_1424_5401	IgG1_5411	0.349792	0.000444716	1
TF_630_5402.log	AGP12_72_MC_7614.log	0.349494	0.000450087	1
TF_432_5402	IgG2_3410	0.349434	0.000451175	1
HP_241_5511.log	IgG2_5411.log	0.349229	0.000454915	1
IgM_209_5512.log	IgM_209_5412.log	0.349099	0.000457299	1
IgG1_5411	relative.IgM.log	0.349023	0.00045871	1
AGP1_93_7612.log	AGP1_33_6502.log	0.348669	0.000465293	1
IgM_J_5401	A2HSG.mg.ml..log	0.348519	0.000468093	1
AGP1_33_6503.log	AGP1_103_7614.log	0.348293	0.00047238	1
A1AT_70_5412.log	IgM_J_5411.log	0.348017	0.000477637	1
A2HSG_176_6501	IgM_439_6200.log	0.347929	0.000479322	1
A1AT_107_6513	Apo_C3_74_2230A.log	0.34785	0.000480841	1
A2MG_247_5401.log	IgM_46_5502.log	0.347841	0.000481016	1
A2HSG_156_5412.log	IgM_439_6200.log	0.347721	0.000483336	1
AGP1_33_6512.log	IgM_J_5412.log	0.347531	0.000487041	1
A2MG_1424_5411	IgG2_4510	0.34753	0.000487053	1
A1AT_70_5412.log	IgM_J_5412.log	0.347404	0.000489511	1
AGP12_56_6502.log	pep.N439.UnGly.log	0.347275	0.000492047	1
IgM_J_5411.log	HP.mg.ml..log	0.347238	0.000492786	1
A1AT_70_5412.log	HP.mg.ml..log	0.347096	0.000495578	1
AGP12_72_MC_7602.log	AGP1_33_6503.log	0.347013	0.000497243	1
AGP1_93_8704.log	AGP1_93_7604.log	0.346958	0.000498334	1
A1AT_107_6513	IgM_439_7200.log	0.346695	0.000503599	1
AGP12_56_6513.log	Apo_C3_74_1102.log	0.346257	0.000512468	1
IgG2_4510	IgA12_144_5501.log	0.346249	0.000512644	1
A2MG_55_5402.log	A1AT_107_5412	0.346104	0.000515613	1
AGP1_103_7624.log	IgA2_205_5411	0.346028	0.000517178	1
AGP2_103_6513.log	AGP12_72_MC_6503.log	0.345706	0.000523858	1
A1AT_271_5402	HP_207_11905	0.345512	0.000527908	1
A2MG_869_5401	HP_207_11905	0.345371	0.00053089	1
A2MG_869_5401	A2HSG_156_5401	0.345232	0.000533823	1
TF_630_6513.log	Apo_C3_74_1101.log	0.344975	0.0005393	1
A2MG_869_5401	IgG2_3510.log	0.344802	0.000543019	1
IgM_J_5401	IgA12_144_5401	0.344759	0.000543957	1
IgG34_4510.log	IgA12_144_5501.log	0.344472	0.00055018	1
AGP1_103_7624.log	IgM_46_5411.log	0.344257	0.000554889	1
IgG2_4411	IgG1_5400.log	0.344109	0.000558149	1
A2HSG_176_7600.log	AGP12_72_MC_6513.log	0.344104	0.000558264	1
AGP2_103_6513.log	AGP12_56_6503.log	0.34393	0.000562114	1
TF_630_5402.log	IgM_46_5601.log	0.343734	0.000566505	1
TF_630_6513.log	IgM_439_7200.log	0.343571	0.000570168	1
A2HSG_156_5412.log	IgM_209_4511	0.343405	0.000573919	1
HP_241_6502.log	IgG1_4500	0.343011	0.000582925	1
HP_184_6513.log	IgM_439_6200.log	0.342963	0.00058403	1
TF_630_5402.log	Apo_C3_74_2221.log	0.342934	0.000584685	1
A2HSG_176_5431.log	A1AT_107_6513	0.342928	0.000584823	1
A2HSG_156_5412.log	IgA12_144_4401.log	0.342885	0.000585821	1
IgG2_5510	IgG1_4410	0.342475	0.000595361	1
IgM_46_5511	IgA2.Norm.Resp.log	0.342337	0.000598618	1
IgG1_4500	IgA2_205_4510.log	0.342225	0.000601261	1
HP_184_6513.log	IgM_J_5412.log	0.341976	0.000607169	1
IgG2_3410	IgA12_144_4401.log	0.341967	0.000607399	1
A2HSG_176_5402.log	TF_630_5412	0.341534	0.000617807	1
AGP1_93_6512.log	Apo_C3_74_0300.log	0.341377	0.000621639	1
A2MG_869_5401	Apo_C3_74_A.off_1102	0.341307	0.000623357	1
IgA12_144_5500.log	A2MG.mg.ml..log	0.341304	0.000623412	1
IgG2_5510	AGP.mg.ml..log	0.341139	0.000627458	1
IgG1_4510	IgG1_4400.log	0.340878	0.000633912	1
A2HSG_176_5431.log	IgM_46_5411.log	0.340863	0.000634283	1
A2MG_991_5402	HP_184_5402	0.340752	0.00063706	1
A1AT_271_5402	IgG1_5400.log	0.340632	0.000640058	1
A2MG_1424_5402	IgG1_4400.log	0.340511	0.00064311	1
AGP1_93_6512.log	IgM.mg.ml..log	0.340431	0.000645123	1
TF_432_6502	IgG2_4411	0.340052	0.000654759	1
A2MG_869_5401	TF_432_6502	0.340003	0.000656011	1
A2MG_1424_5401	IgA2_205_4510.log	0.339942	0.000657557	1
AGP12_72_MC_6513.log	IgM_46_5411.log	0.339926	0.000657967	1
HP_207_121015.log	IgA2_205_5511.log	0.339476	0.00066964	1
AGP12_72_MC_7613.log	IgG1_4411.log	0.339399	0.000671641	1
IgG2_4500	IgG1_4400.log	0.339383	0.000672074	1
AGP12_72_MC_7603.log	IgG1_4411.log	0.339268	0.000675083	1
IgM_209_5411	IgA2_205_5412.log	0.339251	0.00067555	1
A2MG_1424_6511.log	A2HSG_156_5421.log	0.339095	0.000679664	1
AGP12_72_MC_6513.log	pep.IgA12.log	0.339045	0.000680984	1
HP_207_11915	IgG1_5510	0.338877	0.000685456	1
AGP12_72_MC_7614.log	AGP1_93_7604.log	0.338869	0.000685659	1
IgG1_5411	IgA2_205_5512	0.338791	0.000687747	1
HP_207_121015.log	IgM_209_5411	0.338698	0.00069024	1
AGP1_93_7613.log	Apo_C3_74_2221.log	0.338391	0.000698539	1
A1AT_271_5412	IgG1_4410	0.338368	0.000699145	1
TF_432_5402	HP_207_11904	0.338254	0.000702266	1
IgG2_4411	IgG2_3510.log	0.338243	0.000702558	1
AGP12_72_MC_7613.log	HP_184_5412.log	0.338191	0.000703984	1
A1AT_271_5402	IgG2_3410	0.337946	0.000710697	1
TF_432_5412.log	AGP1_93_8704.log	0.337726	0.00071681	1
IgM_46_5502.log	IgA12_144_4401.log	0.337456	0.000724348	1
AGP1_33_6501.log	HP_241_6502.log	0.337416	0.000725456	1
A2MG_869_5401	IgG2_5510	0.337263	0.00072978	1
A2HSG_156_6513.log	HP_207_11905	0.337002	0.000737184	1
A2MG_1424_5401	IgG1_4400.log	0.336923	0.000739448	1
IgG1_4411.log	IgA12_144_4501.log	0.336918	0.00073957	1
A2HSG_176_5402.log	AGP1_103_6513.log	0.336828	0.000742163	1
A2MG_991_5402	Apo_C3_74_0300.log	0.336766	0.000743946	1
IgM_J_5411.log	IgM_439_7200.log	0.336706	0.000745683	1
TF_432_6502	HP_241_6502.log	0.336442	0.000753318	1
A2MG_1424_6511.log	A1AT_107_5412	0.336349	0.00075603	1
A2HSG_176_6501	IgM_439_9200.log	0.336119	0.000762769	1
AGP1_93_7612.log	AGP1_103_8704.log	0.335975	0.000767015	1
A2HSG_176_5431.log	HP_184_6513.log	0.335949	0.00076778	1
A2MG_247_5401.log	A2HSG_176_6501	0.335906	0.000769063	1
A2MG_1424_6511.log	A2HSG_156_6503.log	0.335706	0.000775009	1
HP_184_5402	IgM_209_5511	0.335621	0.000777557	1
TF_630_6513.log	IgM_46_5601.log	0.335423	0.000783502	1
AGP12_56_6513.log	Apo_C3_74_2221.log	0.335341	0.000785982	1
IgA12_144_4500.log	IgG1.M.ox.Norm.Resp	0.335264	0.000788308	1
AGP12_72_MC_7614.log	AGP1_103_9804.log	0.335181	0.000790835	1
A2MG_1424_5401	IgG1_5400.log	0.335169	0.000791195	1
AGP1_93_8703.log	Apo_C3_74_0300.log	0.334856	0.00080077	1
AGP1_103_6513.log	IgM_46_5412.log	0.33468	0.000806198	1
A1AT_70_5402.log	AGP2_103_6513.log	0.334603	0.000808584	1
HP_207_11904	HP_184_6501.log	0.334534	0.000810712	1
AGP1_103_6513.log	Apo_C3_74_1101.log	0.334457	0.000813107	1
TF_432_6502	IgG2_3510.log	0.334092	0.000824587	1
IgM_J_5412.log	IgM_439_8200.log	0.334063	0.000825505	1
A2MG_55_5402.log	AGP12_56_6513.log	0.334045	0.000826052	1
IgA12_144_5401	IgA12_144_5400.log	0.333393	0.00084694	1
IgG1.non.Glyc	IgG.mg.ml..log	0.333275	0.000850745	1
AGP1_93_6503.log	HP_184_6502	0.333221	0.000852511	1
AGP1_33_5402.log	AGP1_103_7624.log	0.333084	0.000856972	1
AGP1_93_7613.log	HP_184_5402	0.333031	0.000858719	1
IgM_46_5412.log	HP.mg.ml..log	0.33281	0.000865991	1
A2MG_247_5401.log	IgM_46_5412.log	0.332805	0.000866145	1
IgG1_4411.log	A2MG.mg.ml..log	0.332785	0.000866827	1
AGP1_93_7612.log	HP_184_6513.log	0.332707	0.00086942	1
A2MG_869_5401	IgG2_3410	0.332567	0.000874056	1
A2HSG_156_5401	IgG1_3410	0.332563	0.000874196	1
A2HSG_176_5412.log	HP_207_11914	0.3322	0.000886357	1
A2MG_1424_5401	IgA2_205_5510.log	0.332188	0.000886772	1
A2MG_991_5402	IgM_J_5412.log	0.332071	0.000890736	1
AGP12_56_6502.log	A2HSG.mg.ml..log	0.332046	0.000891579	1
A1AT_271_5402	IgG2_5510	0.332029	0.000892149	1
IgG2_5510	IgA2_205_5511.log	0.331894	0.000896758	1
A2HSG_176_7600.log	IgA12_144_4401.log	0.331842	0.000898509	1
A2MG_55_5402.log	IgM_439_7200.log	0.331842	0.000898514	1
A2HSG_156_6503.log	IgM_46_5411.log	0.331622	0.000906059	1
AGP1_33_6512.log	Apo_C3_74_2221.log	0.331561	0.000908157	1
AGP1_93_8703.log	HP_207_121015.log	0.331243	0.000919212	1
AGP1_33_5402.log	AGP1_103_7614.log	0.33121	0.000920357	1
A2HSG_176_5402.log	AGP12_72_MC_6513.log	0.331163	0.000921978	1
A2MG_55_5402.log	IgM_46_5502.log	0.331107	0.000923957	1
TF.mg.ml..log	A2MG.mg.ml..log	0.331057	0.0009257	1
AGP1_103_7624.log	AGP1_103_7602.log	0.331047	0.000926058	1
IgG2_5411.log	relative.IgM.log	0.330964	0.000928962	1
Apo_C3_74_1101.log	IgM_J_5412.log	0.330843	0.000933248	1
A2HSG_156_5401	IgG2_3410	0.33083	0.000933695	1
IgA12_144_5500.log	IgG2.Norm.Resp	0.330819	0.000934098	1
HP_241_5511.log	HP_207_10804.log	0.330793	0.000935021	1
A2HSG_176_5402.log	AGP1_93_6513	0.330402	0.000948957	1
AGP2_103_6513.log	IgG.mg.ml..log	0.330367	0.000950221	1
AGP1_33_6501.log	HP_184_6502	0.330132	0.000958711	1
AGP12_72_MC_6513.log	IgG1_4411.log	0.33004	0.000962035	1
AGP2_103_6513.log	AGP12_72_MC_7602.log	0.330007	0.000963262	1
A2MG_55_5402.log	HP_184_5412.log	0.329682	0.00097513	1
AGP12_56_6502.log	IgM_J_5401	0.329637	0.000976802	1
A2MG_55_5402.log	AGP1_103_6513.log	0.329548	0.000980082	1
IgG1_4400.log	IgA2_205_5511.log	0.329526	0.000980897	1
AGP12_72_MC_6503.log	IgM_J_5411.log	0.329418	0.000984916	1
IgM_46_5601.log	IgA12_144_4501.log	0.329173	0.00099405	1
IgG34_3510	IgG1_4400.log	0.329155	0.000994722	1
IgA2_205_5411	IgA12_144_5502	0.329026	0.000999584	1
AGP1_103_7624.log	IgG1.non.Glyc	0.32868	0.00101266	1
A2MG_1424_6511.log	HP_241_7604.log	0.328448	0.00102154	1
A2HSG_156_5421.log	AGP12_72_MC_6513.log	0.328391	0.00102373	1
A2MG_1424_5401	IgG2_4410	0.328349	0.00102537	1
IgM_J_5412.log	IgA.mg.ml..log	0.328312	0.00102679	1
IgM_46_5601.log	IgM_209_5512.log	0.328091	0.00103534	1
IgM_J_5411.log	IgA12_144_4401.log	0.328055	0.00103672	1
IgG1_4400.log	IgA12_144_5502	0.327966	0.0010402	1
IgG1_5411	IgG1_4400.log	0.327943	0.0010411	1
HP_241_7604.log	pep.IgA12.log	0.327867	0.00104409	1
HP_184_6513.log	IgM_209_5412.log	0.327837	0.00104527	1
IgM_209_4511	IgG2_3410	0.327742	0.00104897	1
TF_432_5402	IgG1_5400.log	0.327614	0.00105402	1
HP_184_6503.log	IgM_46_5411.log	0.327572	0.00105569	1
IgA2_205_5511.log	IgA12_144_5501.log	0.327429	0.00106135	1
AGP1_103_7614.log	IgM_J_5401	0.327272	0.00106762	1
A2HSG_176_5431.log	AGP12_72_MC_6513.log	0.326991	0.00107893	1
A2HSG_176_5402.log	IgA12_144_4401.log	0.326973	0.00107964	1
A2MG_991_5402	TF_630_5402.log	0.326945	0.00108077	1
HP_207_11904	IgG1.M.ox.Norm.Resp	0.326833	0.00108533	1
AGP12_72_MC_7613.log	Apo_C3_74_1101.log	0.326819	0.00108587	1
HP_241_6502.log	IgG1_3510	0.32677	0.00108785	1
A2MG_1424_6511.log	HP_184_5411.log	0.326749	0.00108873	1
HP_184_5402	IgM_209_5512.log	0.326735	0.00108932	1
TF_630_5402.log	AGP12_72_MC_7602.log	0.326728	0.00108959	1
AGP12_72_MC_7602.log	HP_241_6502.log	0.326505	0.00109871	1
A1AT_107_6503	AGP2_103_6513.log	0.326455	0.00110076	1
AGP1_93_8704.log	AGP1_93_6512.log	0.326452	0.00110086	1
AGP12_72_MC_6503.log	HP_184_6502	0.326338	0.00110558	1
TF_630_5401.log	AGP1_93_8704.log	0.326296	0.0011073	1
HP_207_11914	HP_184_5412.log	0.3262	0.00111128	1
IgG2_4410	IgA2_205_5510.log	0.326047	0.00111763	1
IgG1_4500	AGP.mg.ml..log	0.325876	0.00112477	1
A1AT_70_5412.log	A1AT_107_6513	0.325731	0.00113086	1
HP_207_11904	IgG2_4510	0.325628	0.00113522	1
A1AT_271_5402	IgG2_3510.log	0.325627	0.00113527	1
A2MG_1424_5401	relative.IgM.log	0.325618	0.00113565	1
A2HSG_176_5431.log	AGP1_103_6513.log	0.325595	0.00113664	1
AGP12_72_MC_6513.log	IgA.mg.ml..log	0.325496	0.00114081	1
HP_184_5412.log	IgM_439_5200.log	0.325407	0.0011446	1
Apo_C3_74_A.off_1102	Apo_C3_74_1102.log	0.325351	0.00114699	1
TF_630_5402.log	AGP1_33_5402.log	0.325169	0.00115477	1
IgG2_4410	IgA2_205_5511.log	0.325153	0.00115548	1
HP_184_6513.log	IgM_439_5200.log	0.324894	0.00116662	1
A2MG_1424_6511.log	HP_184_6513.log	0.324844	0.00116881	1
HP_184_5412.log	IgG1.non.Glyc	0.324783	0.00117146	1
A2MG_1424_5401	HP_207_121015.log	0.32472	0.00117419	1
A2MG_869_5401	A2MG_55_5412	0.324658	0.0011769	1
A2MG_1424_5411	HP_184_6512.log	0.3246	0.00117946	1
IgG2_4410	IgG1_3410	0.32458	0.00118031	1
IgA2_205_5412.log	IgA2_205_5410.log	0.324552	0.00118156	1
IgM_209_5511	IgA12_144_4500.log	0.324434	0.00118673	1
HP_207_121015.log	IgG1_5411	0.324169	0.00119846	1
TF_630_5401.log	IgM_46_5511	0.324167	0.00119854	1
HP_241_6501	IgA12_144_5500.log	0.324093	0.00120182	1
TF_630_5402.log	AGP1_93_6503.log	0.323847	0.00121284	1
HP_241_5402.log	IgG2_4410	0.323771	0.00121625	1
A2HSG_156_6513.log	TF_630_6513.log	0.323686	0.0012201	1
A1AT_70_5402.log	A1AT_107_5412	0.323599	0.00122402	1
AGP12_72_MC_7614.log	IgM_46_5511	0.323594	0.00122425	1
A1AT_70_5412.log	IgM_46_5412.log	0.323548	0.00122633	1
A2MG_1424_6511.log	A2HSG_176_6501	0.323497	0.00122864	1
A2HSG_176_7600.log	IgM_46_5411.log	0.323489	0.00122898	1
A2MG_1424_6511.log	A2HSG_156_5402.log	0.323052	0.00124902	1
IgM_46_5601.log	IgM_439_8200.log	0.322975	0.00125259	1
A2MG_55_5402.log	A2HSG_156_5421.log	0.322853	0.00125821	1
A2HSG_176_5412.log	IgM_46_5411.log	0.322743	0.00126335	1
A2HSG_176_7600.log	TF_630_6513.log	0.322498	0.00127479	1
AGP12_72_MC_7602.log	AGP1_33_6512.log	0.322152	0.00129114	1
A2MG_1424_5411	IgG1_5510	0.322007	0.00129803	1
HP_184_6513.log	IgM_46_5412.log	0.321987	0.00129898	1
A2MG_1424_5402	IgA12_144_5502	0.321966	0.00130001	1
Apo_C3_74_A.off_1102	IgA12_144_5502	0.321926	0.00130192	1
A1AT_107_6513	Apo_C3_74_2211.log	0.321897	0.00130332	1
A2MG_55_5402.log	A1AT_107_6513	0.321829	0.00130655	1
AGP1_93_6503.log	HP_207_11904	0.32182	0.00130699	1
HP_184_5401	IgA2_205_5511.log	0.321461	0.00132437	1
A2HSG_156_6513.log	IgM_209_4511	0.321447	0.00132502	1
IgG1_5400.log	IgG1_4510	0.321218	0.00133621	1
A2MG_55_5402.log	A2HSG_176_7600.log	0.321132	0.00134044	1
HP_184_6513.log	IgM_J_5411.log	0.320619	0.00136591	1
TF_630_5402.log	AGP12_72_MC_7603.log	0.320514	0.00137114	1
A2MG_1424_5401	IgG2_4411	0.320477	0.00137302	1
AGP12_72_MC_7602.log	AGP1_93_7604.log	0.320438	0.00137494	1
AGP1_103_9804.log	IgM.mg.ml..log	0.320419	0.00137591	1
A2MG_247_5401.log	A2HSG_O_346_1101.log	0.320379	0.00137796	1
AGP1_93_6512.log	pep.N439.UnGly.log	0.320196	0.00138721	1
A2HSG_O_346_1101.log	IgM_J_5411.log	0.319773	0.00140881	1
AGP12_72_MC_7602.log	pep.N439.UnGly.log	0.319715	0.00141179	1
AGP12_72_MC_7603.log	IgA12_144_5401	0.319678	0.00141369	1
A2MG_55_5402.log	TF_630_6513.log	0.319147	0.00144132	1
HP_241_6501	IgA12_144_4500.log	0.319125	0.00144246	1
A2HSG_176_5402.log	AGP12_72_MC_7613.log	0.31906	0.0014459	1
AGP1_93_6512.log	AGP1_33_6501.log	0.318981	0.00145009	1
AGP12_72_MC_6513.log	IgM_439_7200.log	0.318766	0.00146146	1
AGP12_72_MC_7614.log	HP_184_5402	0.318618	0.00146935	1
AGP1_93_6512.log	Apo_C3_74_A.off_1101.log	0.318457	0.00147797	1
A2MG_247_5401.log	A2HSG_176_5431.log	0.318432	0.00147932	1
IgM_J_5401	pep.N439.UnGly.log	0.318167	0.00149364	1
A2HSG_156_5412.log	AGP12_72_MC_7613.log	0.317643	0.00152228	1
AGP12_72_MC_6513.log	IgA12_144_4401.log	0.317444	0.00153332	1
HP_184_6513.log	pep.IgA12.log	0.317399	0.0015358	1
A2HSG_156_6513.log	A1AT_70_5412.log	0.317125	0.00155113	1
A2MG_869_5401	IgG1_3410	0.317119	0.00155148	1
A2HSG_156_5402.log	AGP12_72_MC_6513.log	0.316986	0.00155896	1
A2HSG_176_5412.log	A1AT_107_6513	0.316882	0.00156484	1
A2MG_991_5402	AGP12_72_MC_7613.log	0.316881	0.00156488	1
A2MG_1424_5402	HP_241_5402.log	0.316825	0.00156803	1
IgG1_4410	IgA2_205_5510.log	0.31657	0.00158257	1
AGP1_103_7624.log	HP_184_6503.log	0.316468	0.00158842	1
A1AT_107_5412	A1AT.mg.ml..log	0.316428	0.00159073	1
AGP12_56_6502.log	HP_184_6503.log	0.316423	0.001591	1
HP_241_6502.log	HP_184_6502	0.316331	0.0015963	1
A2MG_55_5402.log	Apo_C3_74_1101.log	0.316296	0.00159829	1
AGP12_72_MC_6503.log	pep.N439.UnGly.log	0.316267	0.00159998	1
AGP1_93_7612.log	HP_207_11914	0.315942	0.00161882	1
A2MG_55_5402.log	AGP12_72_MC_7613.log	0.315866	0.0016233	1
A2MG_55_5402.log	IgM_46_4311.log	0.315842	0.00162468	1
A2HSG_176_7600.log	HP_184_6513.log	0.315782	0.00162817	1
A2HSG_156_5412.log	AGP12_72_MC_6513.log	0.315596	0.00163912	1
A2MG_1424_6511.log	A2HSG_176_5402.log	0.315583	0.00163991	1
IgG2_4500	IgG1_3410	0.315574	0.00164042	1
HP_207_10804.log	HP_184_5402	0.315563	0.00164108	1
A2HSG_176_5402.log	AGP1_93_7613.log	0.315504	0.00164456	1
A2MG_1424_5401	HP_184_6512.log	0.315362	0.00165302	1
AGP1_93_7604.log	AGP1_103_7614.log	0.315302	0.00165657	1
IgG2_4400.log	IgA12_144_5502	0.315274	0.00165827	1
IgG1.non.Glyc	pep.N439.UnGly.log	0.315272	0.00165836	1
A2MG_991_5402	HP_184_5412.log	0.314863	0.00168289	1
A2HSG_176_6501	A2HSG_156_5412.log	0.314578	0.00170023	1
TF_630_6513.log	IgM_J_5411.log	0.31442	0.00170987	1
IgM_439_6200.log	IgM_209_5512.log	0.314231	0.00172147	1
HP_207_121015.log	IgM_209_5412.log	0.314139	0.00172716	1
TF_432_5402	IgA2_205_5511.log	0.314076	0.00173111	1
A2HSG_O_346_2200.log	IgM_J_5411.log	0.314056	0.00173233	1
HP_207_10804.log	IgG1_4510	0.314044	0.00173304	1
A2HSG_156_5421.log	HP_184_5412.log	0.313952	0.00173879	1
Apo_C3_74_A.off_1101.log	Apo_C3_74_1101.log	0.313876	0.00174349	1
AGP12_72_MC_6513.log	Apo_C3_74_2221.log	0.313416	0.00177245	1
A2HSG_156_5402.log	HP_184_5412.log	0.313383	0.00177452	1
AGP12_56_6502.log	HP_184_6502	0.313294	0.00178016	1
IgA2_205_4510.log	IgG2.Norm.Resp	0.31316	0.0017887	1
HP_207_11915	IgA12_144_5502	0.313036	0.00179663	1
AGP12_72_MC_7602.log	AGP1_103_7624.log	0.312943	0.00180261	1
A2HSG_176_5431.log	IgM_209_4511	0.312913	0.00180457	1
AGP12_56_6502.log	IgM.mg.ml..log	0.312867	0.00180749	1
IgM_J_5411.log	A1AT.mg.ml..log	0.31264	0.00182222	1
A2MG_1424_6511.log	IgM_46_4311.log	0.312598	0.00182495	1
Apo_C3_74_1101.log	IgM_46_5412.log	0.312534	0.00182912	1
HP_241_7604.log	IgA.mg.ml..log	0.312426	0.00183617	1
pep.N439.UnGly.log	A1AT.mg.ml..log	0.312366	0.00184004	1
HP_207_10804.log	AGP.mg.ml..log	0.312339	0.00184186	1
A2MG_55_5402.log	A2HSG_176_5412.log	0.312315	0.00184342	1
IgM_46_5601.log	IgM_439_7200.log	0.311886	0.00187174	1
TF_432_5402	HP_207_11905	0.311874	0.00187255	1
HP_184_5411.log	IgG1.non.Glyc	0.311776	0.00187912	1
AGP1_103_8704.log	IgA12_144_5401	0.311607	0.0018904	1
AGP1_103_9804.log	pep.N439.UnGly.log	0.311433	0.00190211	1
HP_184_5412.log	IgA.mg.ml..log	0.311409	0.00190376	1
HP_207_11905	HP_184_6512.log	0.311404	0.00190409	1
TF_432_6502	HP_207_11915	0.311371	0.00190633	1
AGP1_93_7613.log	HP_184_5412.log	0.311328	0.00190921	1
A2MG_869_5401	IgG1_5411	0.311313	0.00191021	1
AGP1_103_9804.log	HP_184_6502	0.31128	0.00191245	1
AGP12_72_MC_7603.log	pep.N439.UnGly.log	0.311234	0.00191563	1
A2MG_1424_6511.log	AGP12_72_MC_6513.log	0.311188	0.00191875	1
TF_630_5402.log	IgM_J_5411.log	0.310911	0.00193763	1
IgM_46_5411.log	IgM_439_7200.log	0.310666	0.00195457	1
HP_241_5401.log	IgG.mg.ml..log	0.310585	0.00196016	1
IgM_46_5412.log	IgA12_144_4401.log	0.310263	0.00198262	1
IgM_46_5411.log	IgM_439_6200.log	0.310244	0.00198397	1
IgG1.non.Glyc.Norm.Resp.log	pep.IgA12.log	0.310216	0.00198591	1
TF_432_5412.log	AGP2_103_6513.log	0.310213	0.00198615	1
A2MG_55_5402.log	IgM_46_5412.log	0.310161	0.00198979	1
IgG34_4410.log	IgA12_144_5502	0.310091	0.00199467	1
HP_241_5511.log	HP_207_11905	0.310027	0.0019992	1
IgM_J_5401	IgM_209_5411	0.310002	0.00200099	1
IgG2_4411	IgA2_205_5512	0.309665	0.00202493	1
A2HSG_156_5402.log	AGP12_72_MC_7613.log	0.309574	0.00203142	1
A2HSG_176_5431.log	HP.mg.ml..log	0.309503	0.00203652	1
AGP12_72_MC_7603.log	pep.IgA12.log	0.30949	0.00203748	1
TF_432_5402	HP_241_6502.log	0.309439	0.00204114	1
AGP1_33_6512.log	Apo_C3_74_1101.log	0.309433	0.00204158	1
A2MG_869_5401	IgG2_4510	0.309178	0.00205998	1
AGP1_93_7613.log	IgM_46_5412.log	0.309164	0.00206098	1
A2HSG_156_5421.log	AGP12_72_MC_7613.log	0.308971	0.00207505	1
A2MG_1424_5402	IgG2_5411.log	0.308964	0.00207558	1
HP_184_5412.log	IgM_46_5412.log	0.308688	0.00209578	1
A2MG_55_5402.log	AGP1_93_6513	0.30852	0.00210818	1
AGP12_72_MC_7613.log	Apo_C3_74_2212.log	0.308434	0.00211457	1
A2HSG_176_5431.log	AGP1_93_6513	0.30831	0.00212385	1
A2MG_1424_5402	IgG2_4500	0.308163	0.00213483	1
A2HSG_156_5412.log	IgM_439_8200.log	0.308119	0.00213808	1
Apo_C3_74_1102.log	IgM_46_5601.log	0.307938	0.0021517	1
HP_184_6513.log	IgM_439_7200.log	0.307904	0.0021543	1
A2HSG_156_6513.log	IgA12_144_4401.log	0.307903	0.00215435	1
IgM_46_4311.log	IgA12_144_4401.log	0.307871	0.00215676	1
A2HSG_156_5421.log	AGP1_93_6513	0.30782	0.00216068	1
HP_241_6501	A2MG.mg.ml..log	0.30779	0.00216296	1
TF_432_5402	HP_207_10803	0.307638	0.00217447	1
IgM_209_5411	IgG1_5410	0.30763	0.00217506	1
A2HSG_156_5401	IgG2_4410	0.307344	0.00219698	1
IgM_J_5412.log	IgM_46_5411.log	0.307301	0.0022003	1
A1AT_107_6513	Apo_C3_74_1101.log	0.307191	0.00220876	1
A2HSG_176_6501	TF_432_5412.log	0.307137	0.00221297	1
HP_207_11904	IgA2_205_4510.log	0.307003	0.0022233	1
IgG1.non.Glyc	HP.mg.ml..log	0.306947	0.0022277	1
A1AT_107_5412	HP_184_6513.log	0.306708	0.00224634	1
AGP1_103_7624.log	Apo_C3_74_2212.log	0.306674	0.00224901	1
IgG1_4410	AGP.mg.ml..log	0.30667	0.00224938	1
IgA2_205_5410.log	IgA12_144_5502	0.306669	0.00224943	1
TF_432_6502	HP_184_6512.log	0.306663	0.00224989	1
A2HSG_156_5401	HP_207_11915	0.306623	0.00225308	1
AGP12_72_MC_7602.log	IgM_46_5511	0.306588	0.00225578	1
AGP1_103_7614.log	A2MG.mg.ml..log	0.306567	0.00225742	1
AGP1_103_7602.log	HP_184_6502	0.306454	0.00226636	1
AGP1_93_8704.log	IgM_209_5511	0.306287	0.00227963	1
AGP1_103_7602.log	HP_207_11904	0.3062	0.00228652	1
IgM_46_4311.log	IgM_209_4511	0.305875	0.00231256	1
AGP1_33_6512.log	HP_184_5412.log	0.305847	0.00231487	1
A2MG_1424_5402	IgG1_5410	0.305744	0.00232313	1
AGP1_103_7624.log	HP_184_6513.log	0.305578	0.00233659	1
AGP.mg.ml..log	Apo.mg.ml..log	0.305515	0.00234174	1
A1AT_70_5412.log	pep.IgA12.log	0.305461	0.00234616	1
A2MG_55_5412	A2MG_55_5402.log	0.305219	0.00236598	1
IgG2_5510	IgG3.Norm.Resp.log	0.305158	0.00237095	1
A1AT_271_5412	IgG2_4410	0.304881	0.00239387	1
A2HSG_156_5421.log	A1AT_107_6513	0.304761	0.0024039	1
IgG2_4500	relative.IgM.log	0.304625	0.00241522	1
A2HSG_156_5421.log	HP_207_11914	0.304298	0.00244276	1
A2MG_1424_6511.log	A2HSG_156_6513.log	0.304224	0.00244905	1
AGP1_93_6513	IgM_46_5412.log	0.303847	0.00248118	1
A2HSG_156_5402.log	AGP1_103_6513.log	0.303837	0.00248205	1
HP_184_5412.log	IgM_209_4511	0.303704	0.0024935	1
A1AT_107_6513	HP_184_5412.log	0.303556	0.00250626	1
A2HSG_156_5402.log	IgA12_144_4401.log	0.303543	0.00250739	1
A2HSG_156_5402.log	HP_207_11914	0.303473	0.0025135	1
A1AT_271_5412	IgG1_4500	0.303155	0.00254118	1
HP_207_121015.log	HP_184_6512.log	0.303129	0.00254349	1
IgG2_4500	IgA2_205_5511.log	0.303118	0.0025444	1
A2MG_55_5402.log	AGP1_93_7613.log	0.30305	0.0025504	1
IgA2_205_5510.log	IgG2.Norm.Resp	0.302996	0.00255519	1
A2MG_991_5402	AGP1_93_7612.log	0.302956	0.00255873	1
HP_207_10803	HP_184_6501.log	0.302663	0.00258463	1
TF_432_6502	IgG2_5411.log	0.302536	0.00259599	1
IgG1_5400.log	relative.IgM.log	0.30235	0.00261263	1
AGP12_72_MC_7602.log	AGP1_93_7613.log	0.302331	0.0026144	1
IgG1_4510	AGP.mg.ml..log	0.30231	0.0026162	1
AGP12_72_MC_6513.log	IgM_46_5412.log	0.302179	0.00262808	1
AGP1_33_6503.log	IgA2_205_5411	0.302015	0.00264289	1
A1AT_107_5412	HP_207_11914	0.301839	0.00265895	1
A1AT_70_5412.log	IgM_46_5502.log	0.301802	0.00266231	1
A2MG_1424_5411	IgG1_5411	0.301753	0.00266678	1
A2HSG_156_5421.log	IgA12_144_4401.log	0.301701	0.00267157	1
A2HSG_156_5402.log	AGP1_93_6513	0.301675	0.00267392	1
A2HSG_156_5421.log	AGP1_103_6513.log	0.301645	0.00267673	1
A2MG_1424_5411	IgG2_5510	0.301635	0.00267763	1
AGP12_72_MC_7602.log	IgA12_144_4500.log	0.301436	0.00269594	1
IgG1_4410	IgA2_205_4510.log	0.301421	0.00269739	1
AGP2_103_6513.log	IgM_46_5511	0.301417	0.00269771	1
AGP1_103_7602.log	TF.mg.ml..log	0.301355	0.00270348	1
A2MG_991_5402	AGP1_103_7624.log	0.301246	0.0027136	1
A2MG_55_5402.log	HP.mg.ml..log	0.301233	0.00271484	1
IgG1_5411	IgA12_144_5402.log	0.301228	0.00271521	1
A2MG_55_5402.log	A2HSG_156_5402.log	0.30119	0.00271878	1
IgM_46_5412.log	IgM_209_4511	0.301008	0.00273578	1
A2MG_247_5401.log	IgM_46_4311.log	0.300905	0.0027455	1
HP_207_11904	IgG1_4400.log	0.300875	0.00274828	1
AGP1_103_7624.log	IgG.mg.ml..log	0.300734	0.00276162	1
AGP12_72_MC_7613.log	HP_184_5402	0.300643	0.00277016	1
AGP2_103_6513.log	A2MG.mg.ml..log	0.300588	0.00277539	1
HP_207_10803	IgG2_4510	0.300238	0.00280881	1
TF_630_5401.log	IgA12_144_5501.log	0.300204	0.00281209	1
A2HSG_156_5412.log	AGP1_93_6513	0.300092	0.00282287	1
TF_630_5412	Apo_C3_74_0300.log	0.299979	0.00283374	1
HP_184_6512.log	IgG2_4510	0.299978	0.00283383	1
HP_184_5401	IgA2_205_5510.log	0.299806	0.00285046	1
A2MG_1424_6511.log	A2HSG_176_7600.log	0.299789	0.00285215	1
AGP1_93_6513	HP_184_5412.log	0.299686	0.00286218	1
HP_184_6512.log	IgA2_205_5511.log	0.299653	0.0028654	1
HP_241_5511.log	HP_207_10803	0.299363	0.00289387	1
TF_630_5401.log	AGP12_72_MC_7603.log	0.299358	0.00289432	1
HP_184_6503.log	IgM_209_5412.log	0.299129	0.00291704	1
A2MG_1424_6511.log	A2HSG_O_346_1101.log	0.299027	0.00292709	1
IgA12_144_5501.log	A1AT.mg.ml..log	0.298957	0.00293412	1
AGP1_93_7613.log	HP_241_6501	0.298956	0.00293418	1
AGP1_103_7614.log	HP_241_6501	0.298871	0.00294273	1
Apo_C3_74_1101.log	IgM_46_5502.log	0.298806	0.00294916	1
AGP12_72_MC_6513.log	IgM_46_4311.log	0.298661	0.00296379	1
A1AT_107_6503	AGP1_103_7602.log	0.298083	0.0030225	1
A2HSG_156_6503.log	TF_630_5412	0.297949	0.00303619	1
HP_207_11905	IgG1_3510	0.297884	0.00304288	1
AGP1_93_6513	IgM_46_5601.log	0.297873	0.00304405	1
AGP1_93_8703.log	Apo_C3_74_1102.log	0.297836	0.00304788	1
A2HSG_156_5412.log	AGP1_93_7613.log	0.297648	0.0030673	1
HP_241_6502.log	IgG2_4510	0.29761	0.00307132	1
HP_207_121015.log	HP_184_5411.log	0.297597	0.00307262	1
A2HSG_O_346_1101.log	HP_207_11914	0.297576	0.00307479	1
A2HSG_176_7600.log	AGP12_72_MC_7613.log	0.29757	0.00307542	1
AGP1_93_7612.log	IgA12_144_5501.log	0.297442	0.00308881	1
TF_630_5412	IgM_46_5511	0.297428	0.0030902	1
IgM_J_5412.log	IgM_439_9200.log	0.297363	0.00309706	1
A1AT_107_5412	AGP1_93_7613.log	0.297309	0.00310268	1
A2HSG_156_5412.log	TF_630_6513.log	0.297301	0.00310351	1
A2MG_1424_6511.log	A2HSG_O_346_2200.log	0.297277	0.00310607	1
HP_207_11904	IgA2_205_5510.log	0.297248	0.00310911	1
A2HSG_176_5402.log	HP_207_11914	0.297181	0.00311618	1
AGP12_56_6513.log	IgM_439_6200.log	0.297139	0.00312056	1
A2HSG_176_5412.log	AGP12_72_MC_6513.log	0.296843	0.0031519	1
Apo_C3_74_2212.log	A1AT.mg.ml..log	0.296468	0.00319209	1
IgM_J_5412.log	IgG1.non.Glyc	0.296411	0.00319814	1
TF_432_6502	IgG2_4500	0.2963	0.00321017	1
Apo_C3_74_0300.log	IgG1.non.Glyc	0.29628	0.00321236	1
IgG1_5510	relative.IgM.log	0.296241	0.00321656	1
A2HSG_176_5412.log	AGP1_103_6513.log	0.295926	0.00325087	1
IgM_46_5502.log	IgM_46_5411.log	0.295827	0.00326165	1
AGP1_33_6512.log	HP_241_6501	0.295768	0.00326813	1
AGP1_93_6503.log	AGP1_103_7614.log	0.295758	0.00326932	1
IgA12_144_4500.log	A2MG.mg.ml..log	0.295735	0.00327185	1
TF_630_6513.log	IgM_46_4311.log	0.295602	0.00328641	1
A2MG_1424_5402	IgG1_5510	0.295482	0.00329975	1
A2MG_55_5402.log	Apo_C3_74_0300.log	0.295441	0.00330433	1
A2MG_869_5401	HP_241_5402.log	0.295179	0.0033335	1
IgG1_5510	IgG1_3510	0.29503	0.00335018	1
HP_207_11914	IgM_439_7200.log	0.294953	0.00335881	1
IgM_46_5502.log	IgA12_144_4501.log	0.294904	0.00336436	1
HP_207_121015.log	IgA2_205_5510.log	0.294798	0.00337627	1
IgA12_144_4500.log	Apo.mg.ml..log	0.294793	0.00337691	1
IgM_46_4311.log	HP.mg.ml..log	0.294623	0.0033962	1
A2HSG_176_7600.log	AGP1_93_6513	0.294544	0.00340515	1
A2HSG_176_7600.log	HP_207_11914	0.294199	0.00344475	1
A2HSG_156_5421.log	AGP12_56_6513.log	0.29419	0.00344581	1
AGP12_72_MC_6513.log	IgM_46_5601.log	0.294099	0.00345622	1
AGP1_103_7624.log	Apo_C3_74_A.off_1101.log	0.293965	0.00347181	1
A1AT_70_5402.log	Apo_C3_74_2230A.log	0.293912	0.00347787	1
AGP12_72_MC_7603.log	AGP1_33_6512.log	0.293871	0.0034827	1
A1AT_107_6503	pep.N439.UnGly.log	0.293868	0.00348301	1
A1AT_107_6503	AGP12_56_6502.log	0.293681	0.00350486	1
A2MG_1424_5411	IgG1_4400.log	0.293667	0.00350649	1
AGP12_72_MC_7603.log	AGP12_72_MC_6513.log	0.293662	0.00350707	1
HP_241_5402.log	IgG2_5411.log	0.293606	0.0035136	1
A2MG_869_5401	IgG2_5411.log	0.29355	0.00352018	1
TF_630_5402.log	IgM_46_5511	0.293424	0.00353507	1
TF_432_6502	IgG2_4510	0.293345	0.0035444	1
IgG1_4510	IgG1_3410	0.293335	0.00354558	1
IgM_J_5401	IgA2_205_5510.log	0.293316	0.00354774	1
HP_207_11904	IgA12_144_4501.log	0.293229	0.00355809	1
HP_184_6503.log	IgM_209_5411	0.293151	0.00356736	1
A1AT_107_5412	Apo_C3_74_2230A.log	0.293054	0.00357885	1
A2MG_1424_6511.log	IgM_46_5501	0.292814	0.00360765	1
A2MG_1424_6511.log	IgA2_205_5411	0.292752	0.00361508	1
HP_241_5402.log	IgA2_205_5511.log	0.292717	0.00361933	1
IgM_46_5601.log	HP.mg.ml..log	0.292657	0.00362648	1
HP_241_6501	IgA12_144_5501.log	0.292512	0.00364399	1
A2MG_247_5401.log	A2HSG_O_346_2200.log	0.292468	0.00364942	1
IgM_46_5411.log	IgA2_205_5411	0.29243	0.00365402	1
AGP1_93_7612.log	pep.N439.UnGly.log	0.292416	0.00365564	1
TF_630_5412	IgM_439_5200.log	0.292347	0.0036641	1
TF_432_5402	HP_207_10804.log	0.292304	0.00366929	1
A2MG_1424_5402	IgG2_5510	0.292102	0.00369403	1
AGP1_103_8704.log	IgM_46_5411.log	0.291942	0.00371365	1
AGP12_72_MC_7614.log	AGP1_103_7624.log	0.291852	0.00372478	1
IgA2_205_5411	IgA12_144_4401.log	0.291841	0.00372614	1
A2MG_1424_5401	HP_207_11904	0.291723	0.00374071	1
AGP1_33_6512.log	AGP1_103_7624.log	0.291569	0.00375994	1
HP_184_6502	IgA12_144_5500.log	0.291546	0.00376279	1
TF_630_6513.log	IgM_46_5511	0.291492	0.00376948	1
AGP1_93_8704.log	AGP1_103_7614.log	0.291453	0.00377433	1
AGP2_103_6513.log	AGP12_72_MC_7614.log	0.291415	0.00377906	1
A2MG_1424_5411	IgG2_3510.log	0.291388	0.00378251	1
A2HSG_156_6503.log	A1AT_70_5412.log	0.291212	0.00380461	1
TF_630_5401.log	AGP1_33_6502.log	0.290802	0.00385654	1
HP_184_6503.log	IgM_J_5412.log	0.29075	0.00386314	1
HP_184_6503.log	IgA.mg.ml..log	0.290721	0.00386686	1
TF_630_6513.log	HP_184_5412.log	0.290695	0.00387014	1
A2HSG_O_346_1101.log	AGP1_103_6513.log	0.29061	0.00388108	1
A2HSG_156_5401	TF_432_6502	0.290523	0.00389221	1
HP_241_6501	IgA12_144_4501.log	0.289845	0.00398024	1
AGP1_103_6513.log	IgM_46_4311.log	0.289837	0.00398124	1
A2MG_1424_5411	IgG1_3410	0.289743	0.00399368	1
A2HSG_156_5402.log	AGP1_93_7613.log	0.289739	0.0039941	1
AGP1_93_8703.log	Apo_C3_74_2221.log	0.289718	0.00399686	1
A2HSG_176_5431.log	AGP1_93_7613.log	0.289642	0.00400694	1
AGP1_33_5402.log	HP_184_6502	0.289566	0.00401702	1
TF_630_5412	IgM_46_5411.log	0.289524	0.00402257	1
A2MG_869_5401	A1AT_271_5412	0.289472	0.00402934	1
A2MG_1424_5401	IgG1_4510	0.289285	0.0040542	1
A1AT_271_5402	HP_241_6502.log	0.289281	0.00405481	1
A2HSG_176_6501	IgM_46_5601.log	0.289269	0.00405643	1
HP_241_6502.log	IgG1_5510	0.289197	0.00406606	1
IgA2_205_5412.log	IgA12_144_5502	0.289147	0.00407265	1
A2HSG_156_5421.log	A1AT_70_5412.log	0.289111	0.00407752	1
TF_432_5412.log	IgM_J_5412.log	0.289093	0.00407994	1
IgG2_4411	IgG2_3410	0.288954	0.00409859	1
IgA2_205_5411	IgA2_205_4510.log	0.28895	0.00409917	1
IgA12_144_5501.log	relative.IgM.log	0.28869	0.00413427	1
IgM_209_5412.log	IgA2_205_5412.log	0.288567	0.0041509	1
A2MG_1424_5402	IgA1.Norm.Resp	0.288459	0.00416564	1
A2HSG_176_5431.log	AGP12_56_6513.log	0.288446	0.00416749	1
A2MG_869_5401	A2HSG_176_6501	0.288433	0.00416928	1
AGP2_103_6513.log	AGP1_103_7602.log	0.2883	0.0041874	1
A2MG_55_5402.log	IgM_439_6200.log	0.288014	0.0042268	1
A2HSG_O_346_1101.log	IgM_46_5411.log	0.28797	0.00423298	1
TF_630_5401.log	AGP1_33_6501.log	0.287746	0.00426402	1
AGP12_72_MC_7603.log	IgG34_4510.log	0.287731	0.00426607	1
AGP1_93_6503.log	HP_207_11905	0.287692	0.00427153	1
A2HSG_176_5412.log	AGP1_93_6513	0.287665	0.0042754	1
A2MG_55_5402.log	AGP1_33_6512.log	0.287649	0.00427756	1
A2MG_55_5402.log	IgM_J_5411.log	0.287553	0.0042911	1
AGP1_93_6512.log	HP_184_6503.log	0.287541	0.00429269	1
A2HSG_176_7600.log	IgM_209_4511	0.28736	0.00431823	1
AGP12_72_MC_7613.log	AGP12_72_MC_7602.log	0.287349	0.00431976	1
AGP12_72_MC_7602.log	IgM_209_5511	0.287325	0.00432309	1
AGP12_72_MC_6503.log	IgA12_144_5401	0.287286	0.00432866	1
A1AT_70_5412.log	A1AT_70_5402.log	0.28702	0.00436629	1
AGP12_56_6513.log	IgM_J_5411.log	0.28659	0.00442788	1
HP_184_6513.log	IgM_46_4311.log	0.286502	0.00444067	1
A2HSG_156_5401	IgG2_4411	0.286328	0.00446581	1
IgG34_4410.log	IgA2_205_5411	0.286274	0.00447372	1
A1AT_70_5402.log	IgG1_4411.log	0.286207	0.00448343	1
IgA2_205_5511.log	IgA12_144_5402.log	0.286171	0.0044887	1
AGP12_72_MC_6503.log	Apo_C3_74_0300.log	0.286098	0.00449933	1
IgM_J_5411.log	IgM_209_5412.log	0.285999	0.00451386	1
AGP12_72_MC_7603.log	Apo_C3_74_2221.log	0.285913	0.00452649	1
IgA12_144_4500.log	A1AT.mg.ml..log	0.285844	0.00453674	1
TF_630_6513.log	AGP1_93_7612.log	0.285759	0.00454924	1
HP_184_5412.log	IgM_46_5411.log	0.285741	0.00455195	1
A2MG_1424_5402	IgG1.non.Glyc.Norm.Resp.log	0.285623	0.00456941	1
IgM_209_5512.log	IgM_209_4511	0.285536	0.00458233	1
HP_207_121015.log	IgG2_5411.log	0.285512	0.00458585	1
A2MG_1424_5401	Apo_C3_74_A.off_1102	0.285503	0.00458719	1
TF_630_6513.log	HP_207_10804.log	0.285411	0.00460082	1
AGP12_72_MC_7602.log	IgG2.Norm.Resp	0.285356	0.00460909	1
A2MG_55_5402.log	A2HSG_176_5402.log	0.28535	0.00461001	1
A2HSG_156_5401	IgG1_4500	0.285103	0.00464696	1
IgA2_205_5510.log	IgA2_205_5411	0.284842	0.00468639	1
A2MG_70_3300.log	AGP1_93_7612.log	0.284671	0.00471249	1
AGP12_72_MC_7613.log	IgM_439_7200.log	0.284241	0.00477845	1
IgM_439_9200.log	IgA12_144_4501.log	0.284166	0.00478991	1
AGP1_93_8704.log	HP_184_6502	0.284164	0.00479035	1
A2HSG_176_5412.log	HP_184_6513.log	0.284137	0.00479443	1
AGP1_33_6501.log	IgM_209_5511	0.283972	0.00482014	1
AGP1_93_8704.log	AGP1_103_7624.log	0.283936	0.00482567	1
Apo_C3_74_2212.log	peptideIgG34.log	0.283917	0.00482862	1
A2HSG_O_346_2200.log	HP_207_11914	0.283782	0.00484976	1
IgG2_5510	IgG1.M.ox.Norm.Resp	0.283779	0.00485014	1
HP_241_5401.log	IgA12_144_5401	0.283778	0.00485027	1
IgM_46_5411.log	IgM_439_8200.log	0.283765	0.0048524	1
TF_432_6502	IgG1_5410	0.283709	0.00486117	1
HP_184_6512.log	IgG1_3510	0.283657	0.00486922	1
HP_184_6503.log	IgA12_144_5401	0.283557	0.00488497	1
HP_241_5402.log	HP_207_11914	0.283512	0.00489203	1
A2HSG_176_5402.log	IgA2_205_5411	0.283497	0.00489451	1
A2MG_55_5402.log	A2HSG_156_6503.log	0.283308	0.00492434	1
AGP12_72_MC_7603.log	AGP12_56_6513.log	0.283163	0.00494732	1
A1AT_107_5412	IgM_439_5200.log	0.283002	0.0049731	1
Apo_C3_74_1102.log	IgG1.Norm.Resp.log	0.282839	0.00499923	1
IgM_46_5511	IgM_209_5512.log	0.282833	0.00500014	1
A2HSG_156_5412.log	IgA12_144_4501.log	0.282787	0.00500755	1
A2HSG_O_346_1101.log	HP_184_6513.log	0.282646	0.00503025	1
A2HSG_176_5402.log	AGP12_56_6513.log	0.282477	0.00505757	1
A2HSG_156_5421.log	AGP1_93_7613.log	0.282467	0.00505919	1
TF_630_5402.log	HP.mg.ml..log	0.282394	0.00507104	1
IgG2_4500	IgG1_5400.log	0.282379	0.00507356	1
IgM_J_5412.log	IgA12_144_4401.log	0.282273	0.00509088	1
AGP1_103_7614.log	HP_184_6501.log	0.282152	0.00511066	1
A2MG_247_5401.log	A2HSG_156_5401	0.282121	0.00511564	1
HP_184_6501.log	IgM_209_5511	0.281955	0.00514295	1
A1AT_70_5412.log	IgM_46_5411.log	0.281884	0.00515466	1
IgG2_3510.log	IgG1_4500	0.281788	0.00517054	1
AGP1_93_8704.log	IgM_209_5512.log	0.281732	0.00517984	1
TF_630_5402.log	IgG2.Norm.Resp	0.281527	0.00521388	1
A1AT_107_5412	Apo_C3_74_2211.log	0.281479	0.00522194	1
A2MG_1424_6511.log	IgA12_144_5401	0.281436	0.00522902	1
A2MG_55_5402.log	IgM_46_5601.log	0.281353	0.00524307	1
TF_630_5402.log	AGP12_72_MC_6513.log	0.281212	0.00526658	1
A1AT_70_5412.log	IgM_439_5200.log	0.281054	0.00529324	1
A1AT_107_6513	HP.mg.ml..log	0.280932	0.00531392	1
HP_184_6512.log	HP_184_5411.log	0.280932	0.00531403	1
HP_207_10803	relative.IgM.log	0.280912	0.00531731	1
A2MG_1424_6511.log	IgM_J_5412.log	0.280879	0.00532288	1
IgM_J_5401	IgG1_5410	0.280826	0.00533204	1
Apo_C3_74_A.off_1102	IgG2_4510	0.280689	0.00535534	1
A1AT_70_5402.log	Apo_C3_74_2211.log	0.280605	0.00536973	1
AGP1_103_6513.log	IgM_439_7200.log	0.280585	0.00537312	1
A2HSG_O_346_2200.log	HP_184_6513.log	0.280517	0.00538472	1
IgM_46_5502.log	IgM_209_4511	0.280502	0.00538732	1
HP_241_5511.log	IgG1_3410	0.280479	0.00539122	1
HP_207_11904	IgA12_144_5400.log	0.280275	0.00542652	1
AGP12_72_MC_7614.log	AGP1_93_6512.log	0.280007	0.00547285	1
A2HSG_156_5402.log	AGP12_56_6513.log	0.279975	0.00547857	1
A2HSG_O_346_1101.log	IgA12_144_4401.log	0.279949	0.00548311	1
IgM_439_9200.log	IgM_209_5512.log	0.279944	0.00548393	1
TF.mg.ml..log	IgG.mg.ml..log	0.279919	0.00548821	1
AGP1_103_8704.log	A2HSG.mg.ml..log	0.279874	0.0054962	1
AGP1_33_6512.log	Apo_C3_74_1102.log	0.279826	0.00550444	1
A2MG_70_3300.log	A2MG_1424_5411	0.279704	0.00552586	1
A1AT_271_5412	IgG1_5410	0.279644	0.00553638	1
IgG2_3510.log	IgG1_4400.log	0.279603	0.00554362	1
Apo_C3_74_0300.log	peptideIgG34.log	0.279578	0.00554808	1
A2MG_1424_5411	IgG2_3410	0.279502	0.00556139	1
AGP1_103_9804.log	IgM_J_5401	0.279422	0.00557553	1
A2HSG_176_5431.log	AGP12_72_MC_7613.log	0.279353	0.00558788	1
HP_207_11904	IgG1_4410	0.279283	0.00560018	1
HP_184_5412.log	IgM_209_5412.log	0.279201	0.00561487	1
AGP12_56_6513.log	IgM_209_5412.log	0.279136	0.00562637	1
AGP12_72_MC_7603.log	IgM_46_5411.log	0.279066	0.00563902	1
IgA12_144_5500.log	A1AT.mg.ml..log	0.279065	0.00563909	1
A2HSG_156_5402.log	A1AT_70_5412.log	0.279037	0.00564412	1
AGP2_103_6513.log	pep.N439.UnGly.log	0.278791	0.00568824	1
A1AT_107_6513	A1AT.mg.ml..log	0.278744	0.00569682	1
IgG34_3510	IgG1_5400.log	0.278738	0.00569782	1
AGP1_93_7613.log	IgM_439_7200.log	0.278452	0.00574957	1
A1AT_70_5402.log	A1AT.mg.ml..log	0.278436	0.00575263	1
HP_207_121015.log	HP_184_5401	0.277948	0.00584204	1
A2MG_247_5401.log	IgM_439_9200.log	0.277721	0.00588404	1
A2HSG_176_7600.log	HP_184_5402	0.277671	0.00589336	1
IgM_439_6200.log	IgM_439_5200.log	0.277601	0.00590637	1
A2MG_1424_6511.log	HP.mg.ml..log	0.277539	0.00591794	1
HP_241_6502.log	IgG1_4510	0.277531	0.00591935	1
A2HSG_176_7600.log	AGP1_103_6513.log	0.277426	0.00593905	1
AGP1_103_8704.log	IgM.mg.ml..log	0.277425	0.00593914	1
AGP12_72_MC_6513.log	Apo_C3_74_1102.log	0.277399	0.00594411	1
AGP12_72_MC_7602.log	HP_184_6503.log	0.277362	0.00595108	1
A2MG_869_5401	IgG1_5510	0.27735	0.00595328	1
IgG2_4410	IgG2_3410	0.277303	0.00596206	1
IgG1_4510	IgA2_205_5512	0.277256	0.00597085	1
AGP12_56_6502.log	IgA12_144_5401	0.277203	0.00598086	1
HP_241_6501	IgG1_4411.log	0.27715	0.00599082	1
TF_432_6502	HP_241_5511.log	0.277123	0.00599594	1
HP_241_5511.log	IgG1_4400.log	0.277016	0.00601619	1
A2HSG_176_7600.log	IgA12_144_4501.log	0.276937	0.00603121	1
AGP12_72_MC_7603.log	IgA.mg.ml..log	0.276875	0.00604293	1
HP_207_11904	IgG2_3510.log	0.276867	0.00604454	1
A2HSG_176_5412.log	HP.mg.ml..log	0.276835	0.00605062	1
AGP1_103_6513.log	HP.mg.ml..log	0.276829	0.00605163	1
HP_207_121015.log	IgA12_144_5402.log	0.276768	0.00606336	1
IgG2_4411	IgG3.Norm.Resp.log	0.276683	0.0060795	1
A2HSG_156_6503.log	TF_630_6513.log	0.276535	0.00610781	1
A2MG_991_5402	Apo_C3_74_2221.log	0.276519	0.00611088	1
AGP12_72_MC_7602.log	IgA12_144_4501.log	0.276505	0.0061136	1
A2HSG_156_5401	HP_207_10804.log	0.276309	0.00615147	1
AGP12_72_MC_7602.log	IgM_J_5411.log	0.276206	0.00617126	1
A1AT_70_5412.log	IgM_46_4311.log	0.276175	0.00617725	1
AGP12_72_MC_7613.log	IgM_46_4311.log	0.276092	0.00619335	1
HP_184_6512.log	IgG1_5410	0.276084	0.00619501	1
AGP1_93_8703.log	AGP1_33_5402.log	0.276022	0.00620699	1
AGP12_56_6513.log	HP_184_5412.log	0.276009	0.00620958	1
IgA2_205_5410.log	IgA12_144_4401.log	0.275939	0.0062232	1
A2HSG_O_346_1101.log	IgA2_205_5411	0.275871	0.00623651	1
HP_184_6502	IgG1_4411.log	0.275847	0.00624125	1
IgG1_5410	IgA2_205_5512	0.27583	0.00624459	1
A2HSG_156_5402.log	A1AT_107_6513	0.275584	0.00629273	1
A2MG_70_3300.log	IgG2_4510	0.275532	0.00630311	1
TF_630_6513.log	IgM_439_8200.log	0.275516	0.00630624	1
IgM_209_5511	IgA12_144_5500.log	0.275506	0.00630818	1
HP_241_7604.log	IgA12_144_4401.log	0.275373	0.0063346	1
HP_184_5401	IgG1_5400.log	0.275217	0.0063656	1
IgM_46_5601.log	IgA12_144_4500.log	0.275171	0.00637466	1
A1AT_70_5412.log	IgG1.non.Glyc	0.274997	0.00640943	1
[truncated: 14,473 more rows]
